# Supplementary material for: Within-Host Genomic Diversity of Candida albicans in Healthy Carriers
Source: Sci Rep. 2019 Feb 22;9:2563. doi: 10.1038/s41598-019-38768-4 (PMC6385308; doi:10.1038/s41598-019-38768-4)
Supplement: Supplementary file 2 — Table S4 [file 41598_2019_38768_MOESM2_ESM.xlsx]

## Sheet: Variant_quality_carrier_isolate
Chromosome-Position	Isolate	Filter	Genomic feature	QUAL	QD	DP	MQ	ABHet	GT	GQ
Ca22chr1A_C_albicans_SC5314-1532	A2	PASS	intergenic	4240.77	29.44	121	54.25	0.240	A/T	99
Ca22chr1A_C_albicans_SC5314-1538	A2	PASS	intergenic	4240.77	33.93	125	52.74	0.272	C/T	99
Ca22chr1A_C_albicans_SC5314-1541	A2	PASS	intergenic	1157.77	9.49	122	52.41	0.99	G/T	99
Ca22chr1A_C_albicans_SC5314-6018	A2	PASS	intergenic	696.77	3.48	200	54.80	0.91	T/G	99
Ca22chr1A_C_albicans_SC5314-7243	A1	PASS	intergenic	381.77	6.06	63	45.09	0.769	A/G	99
Ca22chr1A_C_albicans_SC5314-7247	A1	PASS	intergenic	471.77	7.61	62	45.41	0.705	G/A	99
Ca22chr1A_C_albicans_SC5314-7531	A2	PASS	intergenic	930.77	10.46	89	54.98	0.612	C/A	99
Ca22chr1A_C_albicans_SC5314-7537	A2	PASS	intergenic	930.77	9.80	95	55.15	0.636	A/C	99
Ca22chr1A_C_albicans_SC5314-7636	A2	PASS	intergenic	644.77	7.09	91	46.60	0.875	T/A	99
Ca22chr1A_C_albicans_SC5314-103831	A2	PASS	intergenic	3110.77	17.78	175	60.00	0.489	C/G	99
Ca22chr1A_C_albicans_SC5314-124256	A1	PASS	exon	2311.77	19.59	118	60.00	0.463	T/C	99
Ca22chr1A_C_albicans_SC5314-150053	A2	PASS	intergenic	2140.77	15.86	135	60.24	0.531	G/T	99
Ca22chr1A_C_albicans_SC5314-155749	A1	PASS	ORF	1641.77	14.66	112	60.00	0.54	T/C	99
Ca22chr1A_C_albicans_SC5314-281616	A1	PASS	intergenic	2074.77	25.93	80	60.00	0.378	T/C	99
Ca22chr1A_C_albicans_SC5314-281621	A1	PASS	intergenic	2074.77	25.93	80	60.00	0.39	G/T	99
Ca22chr1A_C_albicans_SC5314-281720	A1	PASS	intergenic	2062.77	17.48	118	60.00	0.5	G/T	99
Ca22chr1A_C_albicans_SC5314-281744	A1	PASS	intergenic	2628.77	21.03	125	60.00	0.484	C/T	99
Ca22chr1A_C_albicans_SC5314-281750	A1	PASS	intergenic	2628.77	20.70	127	60.00	0.477	T/A	99
Ca22chr1A_C_albicans_SC5314-281782	A1	PASS	intergenic	2142.77	16.87	127	60.00	0.516	C/T	99
Ca22chr1A_C_albicans_SC5314-285525	A2	PASS	ORF	3245.77	18.44	176	60.00	0.492	G/A	99
Ca22chr1A_C_albicans_SC5314-285663	A2	PASS	ORF	2810.77	17.03	165	60.00	0.53	T/G	99
Ca22chr1A_C_albicans_SC5314-286130	A2	PASS	ORF	2510.77	19.17	131	60.00	0.478	G/A	99
Ca22chr1A_C_albicans_SC5314-286504	A2	PASS	ORF	2712.77	18.45	147	60.00	0.487	T/C	99
Ca22chr1A_C_albicans_SC5314-286669	A2	PASS	ORF	3658.77	25.23	145	60.00	0.415	G/A	99
Ca22chr1A_C_albicans_SC5314-286685	A2	PASS	ORF	3658.77	25.06	146	60.00	0.429	G/A	99
Ca22chr1A_C_albicans_SC5314-286723	A2	PASS	ORF	3169.77	20.85	152	60.00	0.422	A/G	99
Ca22chr1A_C_albicans_SC5314-287230	A2	PASS	ORF	3063.77	18.68	164	60.00	0.488	T/C	99
Ca22chr1A_C_albicans_SC5314-287368	A2	PASS	ORF	3120.77	19.75	158	60.00	0.475	G/A	99
Ca22chr1A_C_albicans_SC5314-289004	A2	PASS	ORF	3048.77	18.37	166	60.00	0.494	A/G	99
Ca22chr1A_C_albicans_SC5314-289124	A2	PASS	ORF	2451.77	14.09	174	60.00	0.584	C/T	99
Ca22chr1A_C_albicans_SC5314-289243	A2	PASS	ORF	3011.77	16.83	179	60.00	0.541	G/A	99
Ca22chr1A_C_albicans_SC5314-289474	A2	PASS	intergenic	3557.77	18.24	195	60.00	0.482	G/A	99
Ca22chr1A_C_albicans_SC5314-315732	A1	PASS	ORF	2009.77	23.10	87	60.87	0.407	C/T	99
Ca22chr1A_C_albicans_SC5314-318355	A1	PASS	ORF	1944.77	16.48	118	60.00	0.517	T/C	99
Ca22chr1A_C_albicans_SC5314-318732	A1	PASS	intergenic	2257.77	18.81	120	60.00	0.522	T/C	99
Ca22chr1A_C_albicans_SC5314-318734	A1	PASS	intergenic	2257.77	19.30	117	60.00	0.509	C/G	99
Ca22chr1A_C_albicans_SC5314-341502	A2	PASS	intergenic	6225.77	29.23	146	60.00	0	A/A	99
Ca22chr1A_C_albicans_SC5314-341575	A2	PASS	intergenic	10917.77	25.14	176	60.00	0	A/A	99
Ca22chr1A_C_albicans_SC5314-341592	A2	PASS	intergenic	10917.77	29.36	185	60.00	0	T/T	99
Ca22chr1A_C_albicans_SC5314-341600	A2	PASS	intergenic	10917.77	28.97	192	60.00	0	T/T	99
Ca22chr1A_C_albicans_SC5314-341618	A2	PASS	intergenic	8124.77	33.58	186	60.00	0	G/G	99
Ca22chr1A_C_albicans_SC5314-341838	A1	PASS	intergenic	2014.77	17.83	113	60.10	0.526	C/T	99
Ca22chr1A_C_albicans_SC5314-341900	A1	PASS	intergenic	2721.77	21.60	126	60.00	0.406	C/T	99
Ca22chr1A_C_albicans_SC5314-342051	A1	PASS	ORF	2774.77	19.68	141	60.00	0.451	G/A	99
Ca22chr1A_C_albicans_SC5314-342090	A1	PASS	ORF	2161.77	17.02	127	60.00	0.52	C/T	99
Ca22chr1A_C_albicans_SC5314-342178	A1	PASS	ORF	2311.77	17.78	130	60.00	0.504	G/A	99
Ca22chr1A_C_albicans_SC5314-354181	A2	PASS	intergenic	876.77	7.97	110	59.63	0.8	G/A	99
Ca22chr1A_C_albicans_SC5314-354182	A2	PASS	intergenic	876.77	8.12	108	59.62	0.796	C/T	99
Ca22chr1A_C_albicans_SC5314-354188	A2	PASS	intergenic	876.77	8.43	104	59.61	0.794	C/T	99
Ca22chr1A_C_albicans_SC5314-363273	A2	PASS	intergenic	3548.77	18.39	193	60.00	0.552	T/A	99
Ca22chr1A_C_albicans_SC5314-393312	A1	PASS	ORF	2175.77	17.69	123	60.00	0.504	G/A	99
Ca22chr1A_C_albicans_SC5314-393339	A1	PASS	ORF	2258.77	18.98	119	60.00	0.526	C/T	99
Ca22chr1A_C_albicans_SC5314-393340	A1	PASS	ORF	2258.77	18.98	119	60.00	0.53	C/T	99
Ca22chr1A_C_albicans_SC5314-393366	A1	PASS	ORF	2036.77	18.35	111	60.00	0.5	G/A	99
Ca22chr1A_C_albicans_SC5314-393393	A1	PASS	ORF	2028.77	18.78	108	60.00	0.482	C/T	99
Ca22chr1A_C_albicans_SC5314-393490	A1	PASS	ORF	1848.77	16.81	110	60.00	0.518	C/T	99
Ca22chr1A_C_albicans_SC5314-393580	A1	PASS	ORF	2701.7700000000004	25.49	106	60.00	0.565	T/C	99
Ca22chr1A_C_albicans_SC5314-393598	A1	PASS	ORF	2701.7700000000004	22.70	119	60.00	0.571	T/C	99
Ca22chr1A_C_albicans_SC5314-393601	A1	PASS	ORF	2701.7700000000004	22.90	118	60.00	0.567	G/T	99
Ca22chr1A_C_albicans_SC5314-393618	A1	PASS	ORF	2701.7700000000004	21.79	124	60.00	0.55	C/A	99
Ca22chr1A_C_albicans_SC5314-393678	A1	PASS	ORF	1931.77	17.10	113	60.00	0.513	G/A	99
Ca22chr1A_C_albicans_SC5314-393797	A1	PASS	ORF	2392.77	21.17	113	60.00	0.491	A/G	99
Ca22chr1A_C_albicans_SC5314-393808	A1	PASS	ORF	2392.77	20.99	114	60.00	0.487	A/G	99
Ca22chr1A_C_albicans_SC5314-403856	A1	PASS	long_terminal_repeat	781.77	9.42	83	59.14	0.97	T/A	99
Ca22chr1A_C_albicans_SC5314-403859	A1	PASS	long_terminal_repeat	781.77	9.53	82	58.93	1	T/A	99
Ca22chr1A_C_albicans_SC5314-403860	A1	PASS	long_terminal_repeat	781.77	9.53	82	58.93	1	C/T	99
Ca22chr1A_C_albicans_SC5314-403872	A1	PASS	long_terminal_repeat	781.77	11.01	71	57.30	1	A/T	99
Ca22chr1A_C_albicans_SC5314-427053	A2	PASS	intergenic	3092.77	18.52	167	60.00	0.547	G/A	99
Ca22chr1A_C_albicans_SC5314-427055	A2	PASS	intergenic	3092.77	18.63	166	60.00	0.544	C/T	99
Ca22chr1A_C_albicans_SC5314-427130	A2	PASS	intergenic	3585.77	20.49	175	60.00	0.543	T/A	99
Ca22chr1A_C_albicans_SC5314-427136	A2	PASS	intergenic	3585.77	20.61	174	60.00	0.55	A/G	99
Ca22chr1A_C_albicans_SC5314-427137	A2	PASS	intergenic	3585.77	20.73	173	60.00	0.551	C/T	99
Ca22chr1A_C_albicans_SC5314-427144	A2	PASS	intergenic	3585.77	19.07	188	60.00	0.527	T/A	99
Ca22chr1A_C_albicans_SC5314-427173	A2	PASS	intergenic	3100.77	17.52	177	60.00	0.522	C/A	99
Ca22chr1A_C_albicans_SC5314-427224	A2	PASS	intergenic	3685.77	19.71	187	60.00	0.508	T/C	99
Ca22chr1A_C_albicans_SC5314-427226	A2	PASS	intergenic	3685.77	19.71	187	60.00	0.525	C/T	99
Ca22chr1A_C_albicans_SC5314-427347	A2	PASS	intergenic	3711.7700000000004	22.77	163	60.07	0.485	C/G	99
Ca22chr1A_C_albicans_SC5314-427361	A2	PASS	intergenic	3711.7700000000004	22.23	167	60.06	0.476	C/A	99
Ca22chr1A_C_albicans_SC5314-427594	A2	PASS	intergenic	2418.77	16.68	145	60.00	0.517	T/G	99
Ca22chr1A_C_albicans_SC5314-427639	A2	PASS	intergenic	2536.77	17.49	145	60.00	0.51	T/A	99
Ca22chr1A_C_albicans_SC5314-427733	A2	PASS	intergenic	3510.77	18.19	193	60.00	0.495	C/A	99
Ca22chr1A_C_albicans_SC5314-427762	A2	PASS	intergenic	3569.7699999999995	18.40	194	60.00	0.49	A/T	99
Ca22chr1A_C_albicans_SC5314-428085	A2	PASS	ORF	2904.7699999999995	17.50	166	60.00	0.518	C/T	99
Ca22chr1A_C_albicans_SC5314-438893	A2	PASS	intergenic	3328.77	21.76	153	60.00	0.419	G/A	99
Ca22chr1A_C_albicans_SC5314-438941	A2	PASS	intergenic	3331.7700000000004	19.26	173	60.00	0.471	A/T	99
Ca22chr1A_C_albicans_SC5314-438994	A2	PASS	intergenic	2636.7700000000004	16.38	161	60.00	0.54	A/G	99
Ca22chr1A_C_albicans_SC5314-439087	A2	PASS	intergenic	3461.7700000000004	19.45	178	60.00	0.446	C/T	99
Ca22chr1A_C_albicans_SC5314-439176	A2	PASS	intergenic	3336.7700000000004	18.54	180	60.00	0.481	T/C	99
Ca22chr1A_C_albicans_SC5314-439233	A2	PASS	intergenic	2375.77	15.94	149	60.00	0.553	A/T	99
Ca22chr1A_C_albicans_SC5314-439284	A2	PASS	intergenic	2762.77	17.60	157	60.00	0.515	A/G	99
Ca22chr1A_C_albicans_SC5314-439405	A2	PASS	intergenic	3599.7699999999995	18.95	190	60.00	0.49	G/T	99
Ca22chr1A_C_albicans_SC5314-439452	A2	PASS	intergenic	3181.7799999999997	17.58	181	60.00	0.492	T/A	99
Ca22chr1A_C_albicans_SC5314-439524	A2	PASS	intergenic	4719.77	25.11	188	60.00	0.508	C/T	99
Ca22chr1A_C_albicans_SC5314-439525	A2	PASS	intergenic	4719.77	24.84	190	60.00	0.511	G/A	99
Ca22chr1A_C_albicans_SC5314-439541	A2	PASS	intergenic	4719.77	26.08	181	60.00	0.516	G/T	99
Ca22chr1A_C_albicans_SC5314-439562	A2	PASS	intergenic	4719.77	25.79	183	60.00	0.489	T/A	99
Ca22chr1A_C_albicans_SC5314-439813	A2	PASS	intergenic	2884.7699999999995	19.23	150	60.07	0.533	T/C	99
Ca22chr1A_C_albicans_SC5314-439817	A2	PASS	intergenic	2884.7699999999995	18.61	155	60.07	0.526	C/G	99
Ca22chr1A_C_albicans_SC5314-439830	A2	PASS	intergenic	3281.7700000000004	21.88	150	60.07	0.569	T/A	99
Ca22chr1A_C_albicans_SC5314-439833	A2	PASS	intergenic	3333.77	22.08	151	60.07	0.573	C/A	99
Ca22chr1A_C_albicans_SC5314-439845	A2	PASS	intergenic	3281.7700000000004	19.77	166	60.33	0.577	T/C	99
Ca22chr1A_C_albicans_SC5314-439889	A2	PASS	intergenic	2919.7699999999995	16.04	182	60.30	0.557	G/A	99
Ca22chr1A_C_albicans_SC5314-439955	A2	PASS	intergenic	3303.77	18.15	182	60.00	0.566	A/G	99
Ca22chr1A_C_albicans_SC5314-439963	A2	PASS	intergenic	3303.77	18.05	183	60.00	0.56	A/G	99
Ca22chr1A_C_albicans_SC5314-440090	A2	PASS	intergenic	2485.77	18.83	132	60.00	0.583	T/C	99
Ca22chr1A_C_albicans_SC5314-440095	A2	PASS	intergenic	2485.77	18.83	132	60.00	0.574	T/A	99
Ca22chr1A_C_albicans_SC5314-440487	A2	PASS	intergenic	2282.77	15.96	143	60.00	0.549	C/T	99
Ca22chr1A_C_albicans_SC5314-442601	A1	PASS	ORF	2295.77	15.83	145	60.07	0.558	T/C	99
Ca22chr1A_C_albicans_SC5314-449268	A2	PASS	ORF	3327.77	20.05	166	60.00	0.471	C/A	99
Ca22chr1A_C_albicans_SC5314-449344	A2	PASS	ORF	2893.77	17.97	161	60.00	0.494	T/C	99
Ca22chr1A_C_albicans_SC5314-449498	A2	PASS	ORF	3230.05	20.06	161	60.00	0.455	C/T	99
Ca22chr1A_C_albicans_SC5314-449625	A2	PASS	ORF	2727.77	19.08	143	60.00	0.483	T/C	99
Ca22chr1A_C_albicans_SC5314-473895	A2	PASS	intergenic	2485.77	15.54	160	60.00	0.596	A/G	99
Ca22chr1A_C_albicans_SC5314-473897	A2	PASS	intergenic	2485.77	15.44	161	60.00	0.595	A/T	99
Ca22chr1A_C_albicans_SC5314-473959	A2	PASS	intergenic	2528.77	15.14	167	60.06	0.565	A/G	99
Ca22chr1A_C_albicans_SC5314-474034	A2	PASS	intergenic	2502.77	18.82	133	60.97	0.391	A/G	99
Ca22chr1A_C_albicans_SC5314-474038	A2	PASS	intergenic	2502.77	19.71	127	61.02	0.398	G/A	99
Ca22chr1A_C_albicans_SC5314-474054	A2	PASS	intergenic	2502.77	21.76	115	61.12	0.456	A/G	99
Ca22chr1A_C_albicans_SC5314-498029	A1	PASS	intergenic	1982.77	18.53	107	59.90	0.495	A/C	99
Ca22chr1A_C_albicans_SC5314-498106	A1	PASS	intergenic	3831.7700000000004	24.84	93	59.76	1	C/T	99
Ca22chr1A_C_albicans_SC5314-498112	A1	PASS	intergenic	3831.7700000000004	30.60	97	59.77	1	T/G	99
Ca22chr1A_C_albicans_SC5314-498122	A1	PASS	intergenic	3831.7700000000004	27.58	101	59.78	1	T/G	99
Ca22chr1A_C_albicans_SC5314-498147	A1	PASS	intergenic	3831.7700000000004	31.93	120	59.82	1	G/A	99
Ca22chr1A_C_albicans_SC5314-498154	A1	PASS	intergenic	3831.7700000000004	30.17	127	59.83	1	T/C	99
Ca22chr1A_C_albicans_SC5314-498156	A1	PASS	intergenic	3831.7700000000004	29.94	128	59.83	1	A/G	99
Ca22chr1A_C_albicans_SC5314-498167	A1	PASS	intergenic	3831.7700000000004	30.65	125	59.82	0.971	G/A	99
Ca22chr1A_C_albicans_SC5314-498720	A1	PASS	ORF	2035.77	16.42	124	61.89	0.496	T/C	99
Ca22chr1A_C_albicans_SC5314-498736	A1	PASS	ORF	2149.77	15.58	138	61.70	0.462	C/T	99
Ca22chr1A_C_albicans_SC5314-498987	A1	PASS	intergenic	2249.77	19.07	118	60.00	0.554	G/A	99
Ca22chr1A_C_albicans_SC5314-498988	A1	PASS	intergenic	2249.77	18.91	119	60.00	0.544	G/A	99
Ca22chr1A_C_albicans_SC5314-503832	A1	PASS	intergenic	229.77	3.10	74	60.00	0.848	T/C	99
Ca22chr1A_C_albicans_SC5314-526778	A1	PASS	ORF	2802.77	17.85	157	60.00	0.478	A/G	99
Ca22chr1A_C_albicans_SC5314-534638	A2	PASS	intergenic	3148.77	18.63	169	60.13	0.45	C/T	99
Ca22chr1A_C_albicans_SC5314-535128	A2	PASS	intergenic	3233.06	20.59	157	60.00	0.441	A/G	99
Ca22chr1A_C_albicans_SC5314-535234	A2	PASS	intergenic	3217.75	19.38	166	60.00	0.47	A/G	99
Ca22chr1A_C_albicans_SC5314-535468	A2	PASS	intergenic	3423.77	20.02	171	60.06	0.462	G/A	99
Ca22chr1A_C_albicans_SC5314-535659	A2	PASS	intergenic	2336.77	16.93	138	60.00	0.532	T/C	99
Ca22chr1A_C_albicans_SC5314-535817	A2	PASS	intergenic	3230.05	18.46	175	60.00	0.484	T/C	99
Ca22chr1A_C_albicans_SC5314-535907	A2	PASS	intergenic	3148.77	19.08	165	60.00	0.542	T/A	99
Ca22chr1A_C_albicans_SC5314-535910	A2	PASS	intergenic	3148.77	18.63	169	60.00	0.538	T/C	99
Ca22chr1A_C_albicans_SC5314-574574	A2	PASS	ORF	3649.7699999999995	20.39	179	60.00	0.454	T/C	99
Ca22chr1A_C_albicans_SC5314-584170	A2	PASS	intergenic	2609.7699999999995	16.62	157	60.00	0.525	A/G	99
Ca22chr1A_C_albicans_SC5314-584325	A2	PASS	intergenic	3095.77	18.10	171	60.00	0.503	C/T	99
Ca22chr1A_C_albicans_SC5314-584376	A2	PASS	ORF	3455.77	19.09	181	60.00	0.476	T/C	99
Ca22chr1A_C_albicans_SC5314-584410	A2	PASS	ORF	3698.77	20.44	181	60.00	0.492	A/T	99
Ca22chr1A_C_albicans_SC5314-584411	A2	PASS	ORF	3698.77	20.44	181	60.00	0.497	C/G	99
Ca22chr1A_C_albicans_SC5314-584460	A2	PASS	ORF	2998.77	18.17	165	60.00	0.503	G/A	99
Ca22chr1A_C_albicans_SC5314-586060	A2	PASS	ORF	2536.77	16.69	152	60.00	0.513	C/T	99
Ca22chr1A_C_albicans_SC5314-586136	A2	PASS	ORF	2236.77	16.21	138	60.00	0.529	C/T	99
Ca22chr1A_C_albicans_SC5314-586249	A2	PASS	ORF	3104.7699999999995	20.03	155	60.00	0.471	T/C	99
Ca22chr1A_C_albicans_SC5314-586280	A2	PASS	ORF	3026.7700000000004	18.68	162	60.00	0.475	G/C	99
Ca22chr1A_C_albicans_SC5314-586576	A2	PASS	ORF	3452.77	19.84	174	60.00	0.46	C/T	99
Ca22chr1A_C_albicans_SC5314-621692	A2	PASS	intergenic	4729.77	28.67	165	60.00	0.444	C/T	99
Ca22chr1A_C_albicans_SC5314-621710	A2	PASS	intergenic	4729.77	27.18	174	60.00	0.436	G/C	99
Ca22chr1A_C_albicans_SC5314-641855	A1	PASS	intergenic	1240.77	14.60	85	59.30	0.552	G/A	99
Ca22chr1A_C_albicans_SC5314-658100	A1	PASS	ORF	1340.77	14.42	93	60.00	0.579	C/T	99
Ca22chr1A_C_albicans_SC5314-679655	A2	PASS	intergenic	1706.77	12.83	133	60.00	0.609	T/C	99
Ca22chr1A_C_albicans_SC5314-714588	A2	PASS	intergenic	3360.77	19.89	169	60.00	0.459	T/C	99
Ca22chr1A_C_albicans_SC5314-716888	A2	PASS	ORF	3088.77	19.43	159	60.00	0.455	C/T	99
Ca22chr1A_C_albicans_SC5314-716918	A2	PASS	ORF	3142.77	19.28	163	60.00	0.482	G/A	99
Ca22chr1A_C_albicans_SC5314-717970	A2	PASS	ORF	4045.77	22.99	176	60.00	0.393	G/A	99
Ca22chr1A_C_albicans_SC5314-728296	A1	PASS	ORF	1987.77	17.75	112	60.00	0.5	T/C	99
Ca22chr1A_C_albicans_SC5314-728455	A1	PASS	ORF	1808.77	18.09	100	60.00	0.49	G/A	99
Ca22chr1A_C_albicans_SC5314-729095	A1	PASS	ORF	1504.77	16.18	93	60.00	0.538	G/A	99
Ca22chr1A_C_albicans_SC5314-729109	A1	PASS	ORF	1560.77	16.96	92	60.00	0.495	T/C	99
Ca22chr1A_C_albicans_SC5314-729122	A1	PASS	ORF	1612.77	17.53	92	60.00	0.495	C/T	99
Ca22chr1A_C_albicans_SC5314-743870	A1	PASS	exon	1878.77	17.40	108	60.00	0.513	G/A	99
Ca22chr1A_C_albicans_SC5314-744013	A1	PASS	intergenic	2530.77	20.58	123	60.00	0.44	T/C	99
Ca22chr1A_C_albicans_SC5314-744046	A1	PASS	intergenic	2930.77	23.45	125	60.00	0.452	C/T	99
Ca22chr1A_C_albicans_SC5314-744053	A1	PASS	ORF	2930.77	22.90	128	60.00	0.457	G/A	99
Ca22chr1A_C_albicans_SC5314-744734	A1	PASS	intergenic	1598.77	14.53	110	60.00	0.6	T/C	99
Ca22chr1A_C_albicans_SC5314-744834	A1	PASS	intergenic	2857.77	20.41	140	60.00	0.438	A/T	99
Ca22chr1A_C_albicans_SC5314-744851	A1	PASS	intergenic	2810.77	19.79	142	60.00	0.445	A/G	99
Ca22chr1A_C_albicans_SC5314-745077	A1	PASS	ORF	1728.77	15.44	112	60.00	0.557	A/G	99
Ca22chr1A_C_albicans_SC5314-746547	A1	PASS	intergenic	1779.77	19.78	90	60.00	0.469	A/G	99
Ca22chr1A_C_albicans_SC5314-746584	A1	PASS	intergenic	1981.77	24.17	82	60.00	0.453	G/T	99
Ca22chr1A_C_albicans_SC5314-746644	A1	PASS	intergenic	1548.77	17.60	88	60.00	0.546	A/T	99
Ca22chr1A_C_albicans_SC5314-746738	A1	PASS	ORF	1347.77	18.46	73	60.00	0.463	T/C	99
Ca22chr1A_C_albicans_SC5314-747068	A1	PASS	ORF	1853.77	17.82	104	60.00	0.473	A/G	99
Ca22chr1A_C_albicans_SC5314-747137	A1	PASS	ORF	2523.77	21.03	120	60.00	0.427	C/T	99
Ca22chr1A_C_albicans_SC5314-748036	A1	PASS	intergenic	1605.77	17.45	92	60.12	0.495	G/A	99
Ca22chr1A_C_albicans_SC5314-748074	A1	PASS	intergenic	1786.77	17.87	100	60.11	0.48	C/G	99
Ca22chr1A_C_albicans_SC5314-754025	A1	PASS	ORF	1824.77	13.52	135	60.00	0.587	A/G	99
Ca22chr1A_C_albicans_SC5314-754228	A1	PASS	ORF	2416.77	19.18	126	60.00	0.484	G/T	99
Ca22chr1A_C_albicans_SC5314-754371	A1	PASS	ORF	1813.77	16.05	113	60.00	0.544	C/T	99
Ca22chr1A_C_albicans_SC5314-754410	A1	PASS	ORF	2142.77	17.28	124	60.00	0.508	A/G	99
Ca22chr1A_C_albicans_SC5314-754432	A1	PASS	ORF	2271.77	17.08	133	60.00	0.511	T/C	99
Ca22chr1A_C_albicans_SC5314-754566	A1	PASS	ORF	2810.77	18.37	153	60.00	0.494	C/T	99
Ca22chr1A_C_albicans_SC5314-754726	A1	PASS	ORF	2232.77	19.59	114	60.00	0.457	C/T	99
Ca22chr1A_C_albicans_SC5314-754788	A1	PASS	ORF	2034.77	20.15	101	60.00	0.452	A/T	99
Ca22chr1A_C_albicans_SC5314-800797	A2	PASS	intergenic	4370.77	21.53	203	60.00	0.409	C/T	99
Ca22chr1A_C_albicans_SC5314-801024	A2	PASS	intergenic	3444.7699999999995	20.38	169	60.00	0.447	C/A	99
Ca22chr1A_C_albicans_SC5314-842930	A1	PASS	ORF	2304.77	16.12	143	59.47	0.521	T/C	99
Ca22chr1A_C_albicans_SC5314-843326	A2	PASS	ORF	3877.77	25.51	152	59.56	0.547	T/C	99
Ca22chr1A_C_albicans_SC5314-843329	A2	PASS	ORF	3877.77	24.86	156	59.50	0.538	A/G	99
Ca22chr1A_C_albicans_SC5314-843353	A1	PASS	ORF	1773.77	13.54	131	57.30	0.769	G/T	99
Ca22chr1A_C_albicans_SC5314-843354	A1	PASS	ORF	1484.77	11.25	132	57.32	0.794	T/C	99
Ca22chr1A_C_albicans_SC5314-843357	A1	PASS	ORF	1773.77	13.75	129	57.25	0.779	C/T	99
Ca22chr1A_C_albicans_SC5314-843371	A1	PASS	ORF	1484.77	11.42	130	57.41	0.788	T/A	99
Ca22chr1A_C_albicans_SC5314-843377	A1	PASS	ORF	2348.77	18.49	127	57.48	0.772	T/C	99
Ca22chr1A_C_albicans_SC5314-843389	A1	PASS	ORF	1596.77	12.28	130	57.64	0.825	A/G	99
Ca22chr1A_C_albicans_SC5314-843395	A1	PASS	ORF	1596.77	11.57	138	57.86	0.851	A/T	99
Ca22chr1A_C_albicans_SC5314-843413	A1	PASS	ORF	1596.77	11.32	141	58.76	0.976	T/A	99
Ca22chr1A_C_albicans_SC5314-843416	A1	PASS	ORF	1596.77	11.01	145	58.91	0.977	C/T	99
Ca22chr1A_C_albicans_SC5314-843502	A1	PASS	ORF	1596.77	8.82	181	58.51	0.975	T/C	99
Ca22chr1A_C_albicans_SC5314-843506	A1	PASS	ORF	1596.77	9.07	176	58.37	0.974	A/T	99
Ca22chr1A_C_albicans_SC5314-867580	A1	PASS	ORF	321.77	3.46	93	59.85	0.845	G/T	99
Ca22chr1A_C_albicans_SC5314-867828	A1	PASS	ORF	1159.77	16.57	70	55.31	0.712	A/G	99
Ca22chr1A_C_albicans_SC5314-867832	A1	PASS	ORF	1159.77	16.11	72	55.45	0.716	C/T	99
Ca22chr1A_C_albicans_SC5314-867835	A1	PASS	ORF	1159.77	15.67	74	55.58	0.727	T/A	99
Ca22chr1A_C_albicans_SC5314-867838	A1	PASS	ORF	1159.77	15.67	74	55.58	0.727	T/C	99
Ca22chr1A_C_albicans_SC5314-867871	A1	PASS	ORF	1159.77	17.84	65	57.38	0.847	T/C	99
Ca22chr1A_C_albicans_SC5314-867877	A1	PASS	ORF	1159.77	18.71	62	57.44	0.908	A/G	99
Ca22chr1A_C_albicans_SC5314-867882	A1	PASS	ORF	1159.77	18.71	62	57.62	0.794	T/G	99
Ca22chr1A_C_albicans_SC5314-867884	A1	PASS	ORF	1159.77	18.71	62	57.62	0.79	A/G	99
Ca22chr1A_C_albicans_SC5314-867886	A1	PASS	ORF	1159.77	17.84	65	57.84	0.761	G/A	99
Ca22chr1A_C_albicans_SC5314-877115	A1	PASS	exon	2595.77	20.12	129	60.00	0.458	G/A	99
Ca22chr1A_C_albicans_SC5314-886959	A1	PASS	exon	2096.77	18.89	111	60.00	0.482	C/T	99
Ca22chr1A_C_albicans_SC5314-930097	A1	PASS	ORF	1898.77	17.26	110	60.00	0.513	C/T	99
Ca22chr1A_C_albicans_SC5314-978945	A2	PASS	ORF	3249.7699999999995	18.36	177	60.00	0.497	T/A	99
Ca22chr1A_C_albicans_SC5314-978968	A2	PASS	ORF	3200.0599999999995	17.30	185	60.00	0.513	T/C	99
Ca22chr1A_C_albicans_SC5314-978986	A2	PASS	ORF	3018.77	16.32	185	60.00	0.543	T/C	99
Ca22chr1A_C_albicans_SC5314-979282	A2	PASS	ORF	2795.77	17.37	161	60.00	0.521	T/G	99
Ca22chr1A_C_albicans_SC5314-979359	A2	PASS	ORF	4357.77	24.62	177	60.00	0.462	A/T	99
Ca22chr1A_C_albicans_SC5314-979365	A2	PASS	ORF	4357.77	24.08	181	60.00	0.452	A/G	99
Ca22chr1A_C_albicans_SC5314-979380	A2	PASS	ORF	3869.7699999999995	21.03	184	60.00	0.441	A/G	99
Ca22chr1A_C_albicans_SC5314-979488	A2	PASS	ORF	3405.77	19.24	177	60.00	0.469	A/G	99
Ca22chr1A_C_albicans_SC5314-979521	A2	PASS	ORF	3344.7699999999995	20.03	167	60.00	0.521	T/C	99
Ca22chr1A_C_albicans_SC5314-979527	A2	PASS	ORF	3344.7699999999995	19.33	173	60.00	0.517	C/T	99
Ca22chr1A_C_albicans_SC5314-979556	A2	PASS	ORF	3334.7699999999995	20.71	161	60.00	0.53	T/C	99
Ca22chr1A_C_albicans_SC5314-979575	A2	PASS	ORF	3334.7699999999995	19.97	167	60.00	0.532	T/A	99
Ca22chr1A_C_albicans_SC5314-979629	A2	PASS	ORF	3790.77	21.79	174	60.00	0.488	G/T	99
Ca22chr1A_C_albicans_SC5314-979632	A2	PASS	ORF	3790.77	21.79	174	60.00	0.488	A/G	99
Ca22chr1A_C_albicans_SC5314-979641	A2	PASS	ORF	3790.77	23.55	161	60.00	0.47	C/A	99
Ca22chr1A_C_albicans_SC5314-979677	A2	PASS	ORF	3650.77	22.82	160	60.00	0.491	A/G	99
Ca22chr1A_C_albicans_SC5314-979697	A2	PASS	ORF	3650.77	21.99	166	60.00	0.485	G/A	99
Ca22chr1A_C_albicans_SC5314-979728	A2	PASS	ORF	3822.77	22.89	167	60.00	0.477	C/G	99
Ca22chr1A_C_albicans_SC5314-979740	A2	PASS	ORF	3822.77	22.75	168	60.00	0.489	G/T	99
Ca22chr1A_C_albicans_SC5314-979788	A2	PASS	ORF	4083.77	23.34	175	60.00	0.438	T/A	99
Ca22chr1A_C_albicans_SC5314-979792	A2	PASS	ORF	4083.77	22.81	179	60.00	0.429	G/A	99
Ca22chr1A_C_albicans_SC5314-979851	A2	PASS	ORF	3874.7699999999995	22.66	171	60.00	0.48	A/G	99
Ca22chr1A_C_albicans_SC5314-979855	A2	PASS	ORF	3874.7699999999995	22.53	172	60.00	0.48	T/G	99
Ca22chr1A_C_albicans_SC5314-979863	A2	PASS	ORF	3874.7699999999995	22.53	172	60.00	0.475	G/A	99
Ca22chr1A_C_albicans_SC5314-979927	A2	PASS	ORF	2838.77	15.34	185	60.00	0.55	T/C	99
Ca22chr1A_C_albicans_SC5314-999159	A1	PASS	ORF	2787.77	20.06	139	60.00	0.458	A/G	99
Ca22chr1A_C_albicans_SC5314-999476	A1	PASS	ORF	2632.77	20.73	127	60.00	0.442	C/T	99
Ca22chr1A_C_albicans_SC5314-1065798	A2	PASS	intergenic	3027.77	18.02	168	60.00	0.503	A/T	99
Ca22chr1A_C_albicans_SC5314-1115396	A1	PASS	ORF	2049.77	16.80	122	60.00	0.516	T/C	99
Ca22chr1A_C_albicans_SC5314-1115565	A1	PASS	intergenic	1808.77	17.23	105	60.00	0.528	G/C	99
Ca22chr1A_C_albicans_SC5314-1115771	A1	PASS	intergenic	2384.77	23.15	103	60.00	0.548	G/A	99
Ca22chr1A_C_albicans_SC5314-1115786	A1	PASS	intergenic	2384.77	24.59	97	60.00	0.52	G/T	99
Ca22chr1A_C_albicans_SC5314-1115803	A1	PASS	intergenic	2384.77	25.64	93	60.00	0.511	A/G	99
Ca22chr1A_C_albicans_SC5314-1117391	A2	PASS	ORF	3135.77	18.89	166	60.00	0.488	G/A	99
Ca22chr1A_C_albicans_SC5314-1120300	A2	PASS	ORF	2761.7700000000004	18.05	153	60.00	0.487	T/C	99
Ca22chr1A_C_albicans_SC5314-1121173	A2	PASS	ORF	3054.7699999999995	20.37	150	60.00	0.44	T/C	99
Ca22chr1A_C_albicans_SC5314-1121218	A2	PASS	ORF	3431.7700000000004	21.32	161	60.00	0.426	A/G	99
Ca22chr1A_C_albicans_SC5314-1124189	A2	PASS	ORF	4396.77	25.86	170	60.00	0.466	T/C	99
Ca22chr1A_C_albicans_SC5314-1124213	A2	PASS	ORF	4396.77	24.84	177	60.00	0.456	A/G	99
Ca22chr1A_C_albicans_SC5314-1124222	A2	PASS	ORF	4396.77	25.86	170	60.00	0.459	T/C	99
Ca22chr1A_C_albicans_SC5314-1124609	A2	PASS	ORF	3016.7700000000004	18.17	166	60.00	0.512	G/A	99
Ca22chr1A_C_albicans_SC5314-1124725	A2	PASS	ORF	3416.7700000000004	21.09	162	60.00	0.421	G/T	99
Ca22chr1A_C_albicans_SC5314-1139200	A1	PASS	ORF	1838.77	15.58	118	60.00	0.57	A/G	99
Ca22chr1A_C_albicans_SC5314-1139338	A1	PASS	ORF	1681.77	18.28	92	60.00	0.484	T/A	99
Ca22chr1A_C_albicans_SC5314-1139412	A1	PASS	ORF	1701.77	18.70	91	60.00	0.489	A/G	99
Ca22chr1A_C_albicans_SC5314-1202309	A2	PASS	ORF	2698.77	18.23	148	60.00	0.506	T/G	99
Ca22chr1A_C_albicans_SC5314-1203799	A1	PASS	intergenic	2134.77	15.70	136	60.00	0.536	T/C	99
Ca22chr1A_C_albicans_SC5314-1203959	A1	PASS	intergenic	2406.77	18.95	127	60.00	0.488	A/T	99
Ca22chr1A_C_albicans_SC5314-1204031	A1	PASS	intergenic	2423.77	18.22	133	60.00	0.485	G/A	99
Ca22chr1A_C_albicans_SC5314-1204152	A1	PASS	ORF	2196.77	21.33	103	60.00	0.425	G/A	99
Ca22chr1A_C_albicans_SC5314-1204189	A1	PASS	ORF	2426.77	20.57	118	60.00	0.417	C/G	99
Ca22chr1A_C_albicans_SC5314-1240005	A2	PASS	ORF	2960.77	13.58	218	59.32	1	A/T	99
Ca22chr1A_C_albicans_SC5314-1241550	A2	PASS	ORF	2889.7699999999995	19.01	152	60.00	0.464	T/C	99
Ca22chr1A_C_albicans_SC5314-1241612	A2	PASS	ORF	3151.7700000000004	20.33	155	60.00	0.49	T/C	99
Ca22chr1A_C_albicans_SC5314-1241614	A2	PASS	ORF	3151.7700000000004	19.82	159	60.00	0.5	A/T	99
Ca22chr1A_C_albicans_SC5314-1241997	A2	PASS	intergenic	3428.77	20.29	169	60.00	0.515	A/T	99
Ca22chr1A_C_albicans_SC5314-1242006	A2	PASS	intergenic	3428.77	19.82	173	60.00	0.547	T/A	99
Ca22chr1A_C_albicans_SC5314-1242183	A2	PASS	intergenic	2961.7700000000004	16.45	180	60.12	0.58	T/C	99
Ca22chr1A_C_albicans_SC5314-1263701	A1	PASS	intergenic	449.77	7.14	63	60.00	0	A/G	99
Ca22chr1A_C_albicans_SC5314-1286556	A2	PASS	intergenic	3610.77	19.41	186	60.00	0.535	A/T	99
Ca22chr1A_C_albicans_SC5314-1286563	A2	PASS	intergenic	3610.77	19.52	185	60.00	0.519	G/A	99
Ca22chr1A_C_albicans_SC5314-1292512	A2	PASS	intergenic	866.77	8.58	101	58.04	0.735	G/C	99
Ca22chr1A_C_albicans_SC5314-1345995	A1	PASS	ORF	2847.7300000000005	20.49	139	61.23	0.465	C/T	99
Ca22chr1A_C_albicans_SC5314-1348763	A1	PASS	intergenic	1670.77	15.61	107	60.40	0.524	T/C	99
Ca22chr1A_C_albicans_SC5314-1394920	A2	PASS	intergenic	4008.77	24.75	162	60.27	0.554	A/G	99
Ca22chr1A_C_albicans_SC5314-1403545	A2	PASS	ORF	4466.77	25.24	177	60.00	0.417	T/C	99
Ca22chr1A_C_albicans_SC5314-1403551	A2	PASS	ORF	4466.77	25.24	177	60.00	0.394	T/G	99
Ca22chr1A_C_albicans_SC5314-1403557	A2	PASS	ORF	4466.77	25.09	178	60.00	0.414	C/T	99
Ca22chr1A_C_albicans_SC5314-1403629	A2	PASS	ORF	4977.77	24.89	200	60.00	0.498	C/T	99
Ca22chr1A_C_albicans_SC5314-1403644	A2	PASS	ORF	4977.77	24.16	206	60.00	0.488	C/A	99
Ca22chr1A_C_albicans_SC5314-1403659	A2	PASS	ORF	4977.77	25.79	193	60.00	0.513	T/C	99
Ca22chr1A_C_albicans_SC5314-1404094	A2	PASS	ORF	3710.77	18.74	198	60.00	0.485	A/G	99
Ca22chr1A_C_albicans_SC5314-1404121	A2	PASS	ORF	3439.7699999999995	18.69	184	60.00	0.495	T/A	99
Ca22chr1A_C_albicans_SC5314-1404151	A2	PASS	ORF	3902.77	21.93	178	60.00	0.48	C/T	99
Ca22chr1A_C_albicans_SC5314-1404154	A2	PASS	ORF	3902.77	21.93	178	60.00	0.474	T/C	99
Ca22chr1A_C_albicans_SC5314-1404199	A2	PASS	ORF	4081.7700000000004	25.35	161	60.00	0.491	G/A	99
Ca22chr1A_C_albicans_SC5314-1404205	A2	PASS	ORF	4081.7700000000004	25.83	158	60.00	0.484	C/T	99
Ca22chr1A_C_albicans_SC5314-1404226	A2	PASS	ORF	4081.7700000000004	24.74	165	60.00	0.488	A/G	99
Ca22chr1A_C_albicans_SC5314-1404253	A2	PASS	ORF	4055.77	24.29	167	60.00	0.509	A/T	99
Ca22chr1A_C_albicans_SC5314-1404265	A2	PASS	ORF	4055.77	23.04	176	60.00	0.528	A/G	99
Ca22chr1A_C_albicans_SC5314-1404289	A2	PASS	ORF	4055.77	23.04	176	60.00	0.52	G/A	99
Ca22chr1A_C_albicans_SC5314-1404311	A2	PASS	ORF	3182.76	18.50	172	60.00	0.483	A/G	99
Ca22chr1A_C_albicans_SC5314-1405949	A2	PASS	ORF	2862.77	15.73	182	60.00	0.543	A/G	99
Ca22chr1A_C_albicans_SC5314-1406136	A2	PASS	intergenic	3553.77	17.77	200	60.00	0.515	C/T	99
Ca22chr1A_C_albicans_SC5314-1406274	A2	PASS	intergenic	2481.77	14.10	176	60.18	0.582	A/T	99
Ca22chr1A_C_albicans_SC5314-1406764	A2	PASS	intergenic	3127.77	17.19	182	60.00	0.511	T/G	99
Ca22chr1A_C_albicans_SC5314-1407216	A2	PASS	intergenic	2185.77	15.50	141	59.96	0.55	T/G	99
Ca22chr1A_C_albicans_SC5314-1407217	A2	PASS	intergenic	2769.7699999999995	19.64	141	59.96	0.536	T/G	99
Ca22chr1A_C_albicans_SC5314-1407248	A2	PASS	intergenic	2844.7699999999995	20.92	136	60.00	0.425	A/T	99
Ca22chr1A_C_albicans_SC5314-1407399	A2	PASS	ORF	2412.77	17.48	138	60.00	0.5	G/A	99
Ca22chr1A_C_albicans_SC5314-1407820	A2	PASS	ORF	3248.77	17.56	185	60.00	0.495	C/T	99
Ca22chr1A_C_albicans_SC5314-1407907	A2	PASS	ORF	2488.77	18.85	132	60.00	0.481	A/G	99
Ca22chr1A_C_albicans_SC5314-1408050	A2	PASS	ORF	2805.77	17.65	159	60.00	0.577	A/T	99
Ca22chr1A_C_albicans_SC5314-1408051	A2	PASS	ORF	2805.77	17.21	163	60.00	0.569	T/G	99
Ca22chr1A_C_albicans_SC5314-1408141	A2	PASS	ORF	3450.77	18.55	186	60.00	0.484	C/T	99
Ca22chr1A_C_albicans_SC5314-1408362	A2	PASS	intergenic	2601.7700000000004	19.56	133	60.32	0.515	A/G	99
Ca22chr1A_C_albicans_SC5314-1408368	A2	PASS	intergenic	2601.7700000000004	18.85	138	60.31	0.517	C/T	99
Ca22chr1A_C_albicans_SC5314-1408669	A2	PASS	intergenic	2607.77	16.20	161	60.00	0.533	C/T	99
Ca22chr1A_C_albicans_SC5314-1408736	A2	PASS	intergenic	3046.7700000000004	22.74	134	60.00	0.526	G/A	99
Ca22chr1A_C_albicans_SC5314-1408753	A2	PASS	intergenic	3046.7700000000004	22.08	138	60.00	0.5	T/A	99
Ca22chr1A_C_albicans_SC5314-1408802	A2	PASS	intergenic	3286.7700000000004	19.92	165	60.00	0.521	T/C	99
Ca22chr1A_C_albicans_SC5314-1408835	A2	PASS	intergenic	4587.77	27.31	168	60.00	0.535	G/A	99
Ca22chr1A_C_albicans_SC5314-1408850	A2	PASS	intergenic	4587.77	26.67	172	60.00	0.652	A/T	99
Ca22chr1A_C_albicans_SC5314-1408869	A2	PASS	intergenic	4587.77	26.07	176	60.00	0.54	T/A	99
Ca22chr1A_C_albicans_SC5314-1408876	A2	PASS	intergenic	4587.77	26.52	173	60.00	0.558	G/C	99
Ca22chr1A_C_albicans_SC5314-1408879	A2	PASS	intergenic	4587.77	25.92	177	60.00	0.571	G/C	99
Ca22chr1A_C_albicans_SC5314-1408883	A2	PASS	intergenic	4587.77	25.92	177	60.00	0.571	C/G	99
Ca22chr1A_C_albicans_SC5314-1433990	A1	PASS	ORF	1625.77	15.05	108	60.00	0.573	A/T	99
Ca22chr1A_C_albicans_SC5314-1434128	A1	PASS	ORF	2427.77	18.53	131	60.00	0.485	C/T	99
Ca22chr1A_C_albicans_SC5314-1434269	A1	PASS	ORF	1957.77	18.65	105	60.00	0.55	C/T	99
Ca22chr1A_C_albicans_SC5314-1434275	A1	PASS	ORF	1957.77	18.30	107	60.00	0.544	A/G	99
Ca22chr1A_C_albicans_SC5314-1434299	A1	PASS	ORF	1781.77	17.13	104	60.00	0.541	C/T	99
Ca22chr1A_C_albicans_SC5314-1434443	A1	PASS	ORF	1828.77	16.48	111	60.00	0.53	A/G	99
Ca22chr1A_C_albicans_SC5314-1434733	A1	PASS	ORF	1767.77	15.11	117	60.00	0.583	C/T	99
Ca22chr1A_C_albicans_SC5314-1434918	A1	PASS	ORF	2079.77	17.19	121	60.00	0.508	T/A	99
Ca22chr1A_C_albicans_SC5314-1435280	A1	PASS	intergenic	2124.77	18.16	117	60.00	0.5	A/G	99
Ca22chr1A_C_albicans_SC5314-1435301	A1	PASS	intergenic	2677.77	24.57	109	60.00	0.58	T/G	99
Ca22chr1A_C_albicans_SC5314-1435302	A1	PASS	intergenic	2677.77	23.91	112	60.00	0.589	T/A	99
Ca22chr1A_C_albicans_SC5314-1435307	A1	PASS	intergenic	2677.77	23.28	115	60.00	0.584	C/T	99
Ca22chr1A_C_albicans_SC5314-1435311	A1	PASS	intergenic	2677.77	23.49	114	60.00	0.575	T/C	99
Ca22chr1A_C_albicans_SC5314-1435312	A1	PASS	intergenic	2677.77	24.34	110	60.00	0.56	G/A	99
Ca22chr1A_C_albicans_SC5314-1435318	A1	PASS	intergenic	2677.77	23.91	112	60.00	0.476	A/G	99
Ca22chr1A_C_albicans_SC5314-1435321	A1	PASS	intergenic	1697.77	16.17	105	60.00	0.543	T/C	99
Ca22chr1A_C_albicans_SC5314-1435356	A1	PASS	intergenic	1613.77	14.67	110	60.00	0.575	T/A	99
Ca22chr1A_C_albicans_SC5314-1435406	A1	PASS	ORF	2455.77	19.65	125	60.00	0.457	T/C	99
Ca22chr1A_C_albicans_SC5314-1435514	A1	PASS	ORF	2584.7699999999995	20.19	128	60.00	0.434	G/T	99
Ca22chr1A_C_albicans_SC5314-1435559	A1	PASS	ORF	2585.77	18.87	137	60.00	0.482	A/G	99
Ca22chr1A_C_albicans_SC5314-1435577	A1	PASS	ORF	2456.77	20.14	122	60.00	0.504	A/G	99
Ca22chr1A_C_albicans_SC5314-1435586	A1	PASS	ORF	2456.77	20.47	120	60.00	0.525	T/G	99
Ca22chr1A_C_albicans_SC5314-1435677	A1	PASS	ORF	2321.77	17.59	132	60.00	0.515	T/C	99
Ca22chr1A_C_albicans_SC5314-1435703	A1	PASS	ORF	2191.77	17.39	126	60.00	0.511	T/C	99
Ca22chr1A_C_albicans_SC5314-1435752	A1	PASS	ORF	2066.77	17.97	115	60.00	0.508	C/T	99
Ca22chr1A_C_albicans_SC5314-1435898	A1	PASS	ORF	1517.77	14.18	107	60.00	0.585	G/A	99
Ca22chr1A_C_albicans_SC5314-1435919	A1	PASS	ORF	1548.77	13.59	114	60.00	0.588	T/C	99
Ca22chr1A_C_albicans_SC5314-1436138	A1	PASS	ORF	1873.77	18.93	99	60.00	0.471	C/T	99
Ca22chr1A_C_albicans_SC5314-1436318	A1	PASS	ORF	1906.77	17.82	107	60.00	0.486	A/G	99
Ca22chr1A_C_albicans_SC5314-1436357	A1	PASS	ORF	2586.7700000000004	19.90	130	60.00	0.435	G/A	99
Ca22chr1A_C_albicans_SC5314-1436432	A1	PASS	intergenic	2559.77	19.10	134	60.00	0.485	T/C	99
Ca22chr1A_C_albicans_SC5314-1436635	A1	PASS	ORF	2120.77	17.82	119	60.00	0.512	A/G	99
Ca22chr1A_C_albicans_SC5314-1436910	A1	PASS	ORF	2072.77	17.27	120	60.00	0.512	T/A	99
Ca22chr1A_C_albicans_SC5314-1437097	A1	PASS	ORF	2987.77	23.53	127	60.00	0.461	C/T	99
Ca22chr1A_C_albicans_SC5314-1437111	A1	PASS	ORF	2776.7700000000004	22.21	125	60.00	0.421	T/C	99
Ca22chr1A_C_albicans_SC5314-1437171	A1	PASS	ORF	3256.7700000000004	25.25	129	60.00	0.481	A/G	99
Ca22chr1A_C_albicans_SC5314-1437189	A1	PASS	ORF	3256.7700000000004	27.37	119	60.00	0.504	T/C	99
Ca22chr1A_C_albicans_SC5314-1437197	A1	PASS	ORF	3256.7700000000004	27.84	117	60.00	0.488	A/G	99
Ca22chr1A_C_albicans_SC5314-1437211	A1	PASS	ORF	3256.7700000000004	29.61	110	60.00	0.514	T/G	99
Ca22chr1A_C_albicans_SC5314-1437214	A1	PASS	ORF	3256.7700000000004	29.88	109	60.00	0.514	G/T	99
Ca22chr1A_C_albicans_SC5314-1437241	A1	PASS	ORF	1821.77	18.04	101	60.00	0.49	C/T	99
Ca22chr1A_C_albicans_SC5314-1437359	A1	PASS	ORF	1952.77	14.68	133	60.00	0.548	C/A	99
Ca22chr1A_C_albicans_SC5314-1437426	A1	PASS	ORF	2176.77	17.70	123	60.00	0.516	C/T	99
Ca22chr1A_C_albicans_SC5314-1437511	A1	PASS	ORF	2239.77	20.74	108	60.00	0.438	G/T	99
Ca22chr1A_C_albicans_SC5314-1437598	A1	PASS	ORF	1491.77	15.54	96	60.00	0.554	A/G	99
Ca22chr1A_C_albicans_SC5314-1437676	A1	PASS	intergenic	1902.77	16.84	113	60.00	0.522	G/A	99
Ca22chr1A_C_albicans_SC5314-1437692	A1	PASS	intergenic	2107.77	17.86	118	60.00	0.483	A/G	99
Ca22chr1A_C_albicans_SC5314-1437783	A1	PASS	intergenic	1877.77	16.92	111	60.00	0.535	A/T	99
Ca22chr1A_C_albicans_SC5314-1437840	A1	PASS	intergenic	2303.77	21.14	109	60.00	0.636	G/A	99
Ca22chr1A_C_albicans_SC5314-1437842	A1	PASS	intergenic	2303.77	21.14	109	60.00	0.663	T/A	99
Ca22chr1A_C_albicans_SC5314-1437844	A1	PASS	intergenic	2303.77	20.94	110	60.00	0.667	G/A	99
Ca22chr1A_C_albicans_SC5314-1437846	A1	PASS	intergenic	2303.77	20.94	110	60.00	0.646	A/T	99
Ca22chr1A_C_albicans_SC5314-1437871	A1	PASS	intergenic	2303.77	21.73	106	60.00	0.561	T/C	99
Ca22chr1A_C_albicans_SC5314-1437913	A1	PASS	intergenic	2467.77	22.64	109	60.00	0.545	T/C	99
Ca22chr1A_C_albicans_SC5314-1437916	A1	PASS	intergenic	2467.77	22.43	110	60.00	0.549	G/A	99
Ca22chr1A_C_albicans_SC5314-1437940	A1	PASS	intergenic	2467.77	23.06	107	60.00	0.541	G/A	99
Ca22chr1A_C_albicans_SC5314-1437946	A1	PASS	intergenic	2467.77	22.43	110	60.00	0.518	G/A	99
Ca22chr1A_C_albicans_SC5314-1437986	A1	PASS	intergenic	3020.77	30.21	100	60.00	0.57	T/C	99
Ca22chr1A_C_albicans_SC5314-1437990	A1	PASS	intergenic	3020.77	29.62	102	60.00	0.569	A/G	99
Ca22chr1A_C_albicans_SC5314-1438004	A1	PASS	intergenic	3020.77	31.80	95	60.00	0.531	C/T	99
Ca22chr1A_C_albicans_SC5314-1438018	A1	PASS	intergenic	3020.77	31.14	97	60.00	0.531	C/T	99
Ca22chr1A_C_albicans_SC5314-1438021	A1	PASS	intergenic	3020.77	30.82	98	60.00	0.545	G/A	99
Ca22chr1A_C_albicans_SC5314-1438028	A1	PASS	intergenic	3020.77	31.14	97	60.00	0.556	C/T	99
Ca22chr1A_C_albicans_SC5314-1438036	A1	PASS	intergenic	3020.77	30.21	100	60.00	0.574	G/T	99
Ca22chr1A_C_albicans_SC5314-1438055	A1	PASS	intergenic	3020.77	28.23	107	60.00	0.596	T/C	99
Ca22chr1A_C_albicans_SC5314-1438058	A1	PASS	intergenic	3020.77	28.23	107	60.00	0.581	T/C	99
Ca22chr1A_C_albicans_SC5314-1438072	A1	PASS	intergenic	2755.77	25.28	109	60.00	0.48	T/C	99
Ca22chr1A_C_albicans_SC5314-1438075	A1	PASS	intergenic	2755.77	25.28	109	60.00	0.485	G/C	99
Ca22chr1A_C_albicans_SC5314-1438077	A1	PASS	intergenic	2755.77	26.00	106	60.00	0.485	T/C	99
Ca22chr1A_C_albicans_SC5314-1438083	A1	PASS	intergenic	2755.77	25.75	107	60.00	0.443	T/C	99
Ca22chr1A_C_albicans_SC5314-1438094	A1	PASS	intergenic	3926.7700000000004	30.67	110	60.00	0.545	G/C	99
Ca22chr1A_C_albicans_SC5314-1438095	A1	PASS	intergenic	2755.77	25.05	110	60.00	0.455	C/T	99
Ca22chr1A_C_albicans_SC5314-1438101	A1	PASS	intergenic	3926.7700000000004	34.75	113	60.00	0.522	A/G	99
Ca22chr1A_C_albicans_SC5314-1438117	A1	PASS	intergenic	3926.7700000000004	25.23	104	60.00	0.514	G/C	99
Ca22chr1A_C_albicans_SC5314-1438124	A1	PASS	intergenic	3926.7700000000004	30.33	100	60.00	0.505	G/T	99
Ca22chr1A_C_albicans_SC5314-1438130	A1	PASS	intergenic	3926.7700000000004	35.03	97	60.00	0.51	G/C	99
Ca22chr1A_C_albicans_SC5314-1438138	A1	PASS	intergenic	3926.7700000000004	29.98	97	60.00	0.5	C/T	99
Ca22chr1A_C_albicans_SC5314-1438204	A1	PASS	intergenic	1748.77	18.03	97	60.00	0.495	G/A	99
Ca22chr1A_C_albicans_SC5314-1438235	A1	PASS	intergenic	1919.77	18.11	106	60.00	0.5	T/A	99
Ca22chr1A_C_albicans_SC5314-1438265	A1	PASS	intergenic	1901.77	16.98	112	60.00	0.522	A/G	99
Ca22chr1A_C_albicans_SC5314-1438452	A1	PASS	intergenic	1885.77	16.12	117	60.00	0.555	A/T	99
Ca22chr1A_C_albicans_SC5314-1438588	A1	PASS	intergenic	1876.77	16.61	113	60.00	0.539	G/T	99
Ca22chr1A_C_albicans_SC5314-1438683	A1	PASS	intergenic	1901.77	17.45	109	60.00	0.495	A/G	99
Ca22chr1A_C_albicans_SC5314-1438719	A1	PASS	intergenic	1753.77	17.90	98	60.00	0.515	G/A	99
Ca22chr1A_C_albicans_SC5314-1438827	A1	PASS	intergenic	1691.77	17.26	98	60.22	0.551	C/T	99
Ca22chr1A_C_albicans_SC5314-1438858	A1	PASS	intergenic	1769.77	17.52	101	60.32	0.515	C/T	99
Ca22chr1A_C_albicans_SC5314-1438928	A1	PASS	intergenic	1763.77	17.64	100	60.11	0.5	A/G	99
Ca22chr1A_C_albicans_SC5314-1439135	A1	PASS	intergenic	2169.77	18.70	116	60.00	0.525	A/T	99
Ca22chr1A_C_albicans_SC5314-1439137	A1	PASS	intergenic	2169.77	19.37	112	60.00	0.518	G/A	99
Ca22chr1A_C_albicans_SC5314-1439234	A1	PASS	intergenic	1772.77	15.97	111	60.00	0.549	T/A	99
Ca22chr1A_C_albicans_SC5314-1439305	A1	PASS	intergenic	1725.77	18.36	94	60.00	0.463	A/T	99
Ca22chr1A_C_albicans_SC5314-1439333	A1	PASS	intergenic	1683.77	18.92	89	60.00	0.538	A/G	99
Ca22chr1A_C_albicans_SC5314-1439344	A1	PASS	intergenic	1683.77	19.35	87	60.00	0.522	G/A	99
Ca22chr1A_C_albicans_SC5314-1439406	A1	PASS	intergenic	1801.77	18.97	95	60.00	0.615	T/G	99
Ca22chr1A_C_albicans_SC5314-1439407	A1	PASS	intergenic	1801.77	18.97	95	60.00	0.615	G/A	99
Ca22chr1A_C_albicans_SC5314-1439418	A1	PASS	intergenic	1801.77	19.37	93	60.00	0.561	T/C	99
Ca22chr1A_C_albicans_SC5314-1439427	A1	PASS	intergenic	1801.77	20.02	90	60.00	0.553	A/G	99
Ca22chr1A_C_albicans_SC5314-1439474	A1	PASS	intergenic	2321.77	19.51	119	60.00	0.517	C/T	99
Ca22chr1A_C_albicans_SC5314-1439475	A1	PASS	intergenic	2321.77	19.84	117	60.00	0.513	C/T	99
Ca22chr1A_C_albicans_SC5314-1439490	A1	PASS	intergenic	2321.77	20.37	114	60.00	0.528	G/A	99
Ca22chr1A_C_albicans_SC5314-1439491	A1	PASS	intergenic	2321.77	20.55	113	60.00	0.533	G/A	99
Ca22chr1A_C_albicans_SC5314-1439492	A1	PASS	intergenic	2321.77	20.73	112	60.00	0.519	G/A	99
Ca22chr1A_C_albicans_SC5314-1439575	A1	PASS	intergenic	1564.77	16.47	95	60.00	0.505	C/T	99
Ca22chr1A_C_albicans_SC5314-1439844	A1	PASS	intergenic	2001.77	21.52	93	60.00	0.495	G/A	99
Ca22chr1A_C_albicans_SC5314-1439849	A1	PASS	intergenic	2001.77	20.85	96	60.00	0.495	C/T	99
Ca22chr1A_C_albicans_SC5314-1440181	A1	PASS	ORF	2253.77	20.12	112	60.00	0.487	C/A	99
Ca22chr1A_C_albicans_SC5314-1440190	A1	PASS	ORF	2253.77	20.87	108	60.00	0.518	T/C	99
Ca22chr1A_C_albicans_SC5314-1441238	A1	PASS	intergenic	3190.85	21.27	150	60.00	0.435	C/T	99
Ca22chr1A_C_albicans_SC5314-1454984	A2	PASS	intergenic	3542.77	19.90	178	60.00	0.458	C/T	99
Ca22chr1A_C_albicans_SC5314-1476147	A1	PASS	ORF	2758.77	22.99	120	60.00	0.641	A/G	99
Ca22chr1A_C_albicans_SC5314-1476149	A1	PASS	ORF	2758.77	23.18	119	60.00	0.637	C/G	99
Ca22chr1A_C_albicans_SC5314-1508852	A1	PASS	intergenic	2024.77	17.16	118	60.00	0.525	A/G	99
Ca22chr1A_C_albicans_SC5314-1508860	A1	PASS	intergenic	2322.77	18.43	126	60.00	0.481	G/A	99
Ca22chr1A_C_albicans_SC5314-1508907	A1	PASS	intergenic	2965.77	23.17	128	60.00	0.458	C/A	99
Ca22chr1A_C_albicans_SC5314-1508918	A1	PASS	intergenic	2965.77	21.49	138	60.00	0.468	C/T	99
Ca22chr1A_C_albicans_SC5314-1509015	A1	PASS	intergenic	1824.77	16.74	109	60.00	0.45	T/C	99
Ca22chr1A_C_albicans_SC5314-1509105	A1	PASS	intergenic	1879.77	15.66	120	60.00	0.484	A/G	99
Ca22chr1A_C_albicans_SC5314-1509154	A1	PASS	intergenic	1948.77	17.25	113	60.00	0.492	A/T	99
Ca22chr1A_C_albicans_SC5314-1509667	A1	PASS	intergenic	1951.77	19.71	99	60.00	0.47	A/G	99
Ca22chr1A_C_albicans_SC5314-1509805	A1	PASS	intergenic	2622.77	21.68	121	60.00	0.512	T/G	99
Ca22chr1A_C_albicans_SC5314-1509826	A1	PASS	intergenic	2622.77	21.50	122	60.00	0.488	A/G	99
Ca22chr1A_C_albicans_SC5314-1509856	A1	PASS	intergenic	2257.77	17.92	126	60.00	0.5	A/T	99
Ca22chr1A_C_albicans_SC5314-1538397	A2	PASS	intergenic	1127.77	12.67	89	60.06	0.9	A/C	99
Ca22chr1A_C_albicans_SC5314-1593832	A1	PASS	intergenic	1780.77	16.19	110	60.00	0.539	T/C	99
Ca22chr1A_C_albicans_SC5314-1631632	A1	PASS	intergenic	1372.77	17.16	80	55.90	0.443	T/C	99
Ca22chr1A_C_albicans_SC5314-1656915	A2	PASS	intergenic	1682.77	16.18	104	60.00	1	G/A	99
Ca22chr1A_C_albicans_SC5314-1656921	A2	PASS	intergenic	1682.77	15.88	106	60.00	1	G/A	99
Ca22chr1A_C_albicans_SC5314-1656922	A2	PASS	intergenic	1682.77	15.58	108	60.00	1	C/G	99
Ca22chr1A_C_albicans_SC5314-1656923	A2	PASS	intergenic	1682.77	15.44	109	60.00	1	C/T	99
Ca22chr1A_C_albicans_SC5314-1656931	A2	PASS	intergenic	1682.77	14.38	117	60.00	0.943	A/T	99
Ca22chr1A_C_albicans_SC5314-1682010	A2	PASS	repeat_region	296.77	2.54	117	50.40	0.739	T/C	99
Ca22chr1A_C_albicans_SC5314-1682030	A2	PASS	repeat_region	310.77	2.68	116	52.80	0.836	A/G	99
Ca22chr1A_C_albicans_SC5314-1682041	A2	PASS	repeat_region	436.77	4.24	103	53.87	0.615	C/T	99
Ca22chr1A_C_albicans_SC5314-1682441	A2	PASS	repeat_region	1141.77	9.51	120	50.99	0.73	A/G	99
Ca22chr1A_C_albicans_SC5314-1682462	A2	PASS	repeat_region	599.77	5.13	117	49.84	0.82	G/A	99
Ca22chr1A_C_albicans_SC5314-1683986	A2	PASS	repeat_region	541.77	4.97	109	41.45	0.673	G/A	99
Ca22chr1A_C_albicans_SC5314-1686775	A1	PASS	repeat_region	527.77	4.29	123	41.64	0.739	T/A	99
Ca22chr1A_C_albicans_SC5314-1689254	A2	PASS	repeat_region	385.77	4.15	93	40.36	0.861	T/G	99
Ca22chr1A_C_albicans_SC5314-1689659	A1	PASS	repeat_region	222.77	2.93	76	41.39	0.86	T/C	99
Ca22chr1A_C_albicans_SC5314-1693736	A2	PASS	repeat_region	344.77	3.32	104	44.90	0.742	A/T	99
Ca22chr1A_C_albicans_SC5314-1725855	A1	PASS	intergenic	3085.77	24.49	126	60.00	0.449	G/A	99
Ca22chr1A_C_albicans_SC5314-1725868	A1	PASS	intergenic	6182.290000000001	27.19	127	59.87	0	G/C	99
Ca22chr1A_C_albicans_SC5314-1725873	A1	PASS	intergenic	2298.77	16.90	136	59.88	0.526	A/T	99
Ca22chr1A_C_albicans_SC5314-1725950	A1	PASS	intergenic	2192.77	17.27	127	60.00	0.519	T/G	99
Ca22chr1A_C_albicans_SC5314-1726167	A1	PASS	intergenic	1986.77	17.90	111	60.00	0.554	C/T	99
Ca22chr1A_C_albicans_SC5314-1726172	A1	PASS	ORF	1986.77	17.90	111	60.00	0.554	T/C	99
Ca22chr1A_C_albicans_SC5314-1726474	A1	PASS	ORF	2987.77	21.65	138	60.16	0.518	G/A	99
Ca22chr1A_C_albicans_SC5314-1726496	A1	PASS	ORF	2987.77	22.30	134	60.16	0.489	T/C	99
Ca22chr1A_C_albicans_SC5314-1726517	A1	PASS	ORF	2474.77	19.04	130	60.17	0.557	A/G	99
Ca22chr1A_C_albicans_SC5314-1726561	A1	PASS	ORF	2660.77	20.79	128	60.00	0.447	C/T	99
Ca22chr1A_C_albicans_SC5314-1726616	A1	PASS	ORF	2801.7700000000004	21.23	132	60.00	0.47	A/T	99
Ca22chr1A_C_albicans_SC5314-1726619	A1	PASS	ORF	2801.7700000000004	21.23	132	60.00	0.489	A/G	99
Ca22chr1A_C_albicans_SC5314-1726721	A1	PASS	ORF	2708.77	18.68	145	60.00	0.521	G/A	99
Ca22chr1A_C_albicans_SC5314-1726724	A1	PASS	ORF	2708.77	18.68	145	60.00	0.524	C/T	99
Ca22chr1A_C_albicans_SC5314-1726806	A1	PASS	ORF	2931.7700000000004	20.79	141	60.00	0.451	A/G	99
Ca22chr1A_C_albicans_SC5314-1727660	A1	PASS	intergenic	2413.77	20.11	120	60.00	0.444	C/T	99
Ca22chr1A_C_albicans_SC5314-1727913	A1	PASS	intergenic	2846.7700000000004	18.98	150	60.00	0.51	A/G	99
Ca22chr1A_C_albicans_SC5314-1727914	A1	PASS	intergenic	2846.7700000000004	19.11	149	60.00	0.517	G/C	99
Ca22chr1A_C_albicans_SC5314-1727945	A1	PASS	intergenic	2512.77	17.70	142	60.00	0.531	C/T	99
Ca22chr1A_C_albicans_SC5314-1727954	A1	PASS	intergenic	2512.77	18.34	137	60.00	0.567	C/A	99
Ca22chr1A_C_albicans_SC5314-1728045	A1	PASS	intergenic	3077.77	23.49	131	60.08	0.763	C/A	99
Ca22chr1A_C_albicans_SC5314-1728077	A1	PASS	intergenic	2312.77	17.93	129	60.17	0.508	C/T	99
Ca22chr1A_C_albicans_SC5314-1728081	A1	PASS	intergenic	2312.77	18.21	127	60.17	0.508	A/G	99
Ca22chr1A_C_albicans_SC5314-1728089	A1	PASS	intergenic	2312.77	17.39	133	60.16	0.526	T/C	99
Ca22chr1A_C_albicans_SC5314-1728116	A1	PASS	intergenic	1970.77	16.56	119	60.18	0.508	T/C	99
Ca22chr1A_C_albicans_SC5314-1728171	A1	PASS	intergenic	2082.77	18.11	115	60.09	0.483	C/T	99
Ca22chr1A_C_albicans_SC5314-1728193	A1	PASS	intergenic	2445.77	19.88	123	60.09	0.562	A/G	99
Ca22chr1A_C_albicans_SC5314-1728194	A1	PASS	intergenic	2445.77	19.88	123	60.09	0.562	T/A	99
Ca22chr1A_C_albicans_SC5314-1728206	A1	PASS	intergenic	2445.77	20.55	119	60.09	0.565	G/T	99
Ca22chr1A_C_albicans_SC5314-1728212	A1	PASS	intergenic	2445.77	19.88	123	60.09	0.593	T/G	99
Ca22chr1A_C_albicans_SC5314-1728213	A1	PASS	intergenic	2445.77	19.88	123	60.09	0.593	G/C	99
Ca22chr1A_C_albicans_SC5314-1728215	A1	PASS	intergenic	2445.77	19.88	123	60.09	0.593	C/T	99
Ca22chr1A_C_albicans_SC5314-1728222	A1	PASS	intergenic	2445.77	20.73	118	60.00	0.521	T/G	99
Ca22chr1A_C_albicans_SC5314-1728223	A1	PASS	intergenic	2149.77	18.53	116	60.00	0.491	A/G	99
Ca22chr1A_C_albicans_SC5314-1728565	A1	PASS	intergenic	2600.77	18.45	141	60.00	0.538	A/G	99
Ca22chr1A_C_albicans_SC5314-1728569	A1	PASS	intergenic	2600.77	18.06	144	60.00	0.527	T/A	99
Ca22chr1A_C_albicans_SC5314-1728724	A1	PASS	intergenic	2689.7699999999995	19.21	140	60.00	0.526	A/T	99
Ca22chr1A_C_albicans_SC5314-1728802	A1	PASS	intergenic	3182.76	27.68	115	60.00	0.542	T/C	99
Ca22chr1A_C_albicans_SC5314-1728817	A1	PASS	intergenic	3182.76	26.75	119	60.00	0.496	T/A	99
Ca22chr1A_C_albicans_SC5314-1728827	A1	PASS	intergenic	3182.76	26.75	119	60.00	0.487	T/A	99
Ca22chr1A_C_albicans_SC5314-1728840	A1	PASS	intergenic	3182.76	24.87	128	60.00	0.454	A/G	99
Ca22chr1A_C_albicans_SC5314-1735449	A2	PASS	intergenic	2943.77	18.40	160	60.07	0.451	G/A	99
Ca22chr1A_C_albicans_SC5314-1735766	A2	PASS	intergenic	3298.77	17.09	193	60.00	0.528	T/A	99
Ca22chr1A_C_albicans_SC5314-1735797	A2	PASS	intergenic	3988.77	21.80	183	60.00	0.535	G/T	99
Ca22chr1A_C_albicans_SC5314-1735815	A2	PASS	intergenic	3988.77	20.77	192	60.00	0.536	A/G	99
Ca22chr1A_C_albicans_SC5314-1735821	A2	PASS	intergenic	3988.77	20.77	192	60.00	0.569	C/T	99
Ca22chr1A_C_albicans_SC5314-1735829	A2	PASS	intergenic	3988.77	21.33	187	60.00	0.56	A/G	99
Ca22chr1A_C_albicans_SC5314-1736162	A2	PASS	intergenic	3384.7699999999995	17.81	190	60.11	0.505	C/A	99
Ca22chr1A_C_albicans_SC5314-1736254	A2	PASS	intergenic	3055.77	19.71	155	60.07	0.444	G/C	99
Ca22chr1A_C_albicans_SC5314-1736293	A2	PASS	intergenic	4079.7699999999995	25.03	163	60.07	0.497	G/A	99
Ca22chr1A_C_albicans_SC5314-1736315	A2	PASS	intergenic	4079.7699999999995	26.49	154	60.07	0.487	A/T	99
Ca22chr1A_C_albicans_SC5314-1736318	A2	PASS	intergenic	4079.7699999999995	25.66	159	60.07	0.497	G/A	99
Ca22chr1A_C_albicans_SC5314-1736348	A2	PASS	intergenic	4261.77	23.16	184	60.06	0.62	T/C	99
Ca22chr1A_C_albicans_SC5314-1736357	A2	PASS	intergenic	4261.77	22.43	190	60.00	0.545	T/A	99
Ca22chr1A_C_albicans_SC5314-1736370	A2	PASS	intergenic	4261.77	21.74	196	60.00	0.515	A/T	99
Ca22chr1A_C_albicans_SC5314-1736549	A2	PASS	intergenic	3793.77	19.26	197	60.00	0.47	T/C	99
Ca22chr1A_C_albicans_SC5314-1736624	A2	PASS	intergenic	3357.77	16.87	199	60.00	0.53	C/A	99
Ca22chr1A_C_albicans_SC5314-1736697	A2	PASS	intergenic	3922.77	17.21	228	60.00	0.515	G/A	99
Ca22chr1A_C_albicans_SC5314-1736775	A2	PASS	intergenic	3425.77	16.71	205	60.00	0.519	A/T	99
Ca22chr1A_C_albicans_SC5314-1736872	A2	PASS	intergenic	2965.77	16.57	179	60.00	0.538	T/C	99
Ca22chr1A_C_albicans_SC5314-1736989	A2	PASS	intergenic	3913.77	17.87	219	60.00	0.491	C/T	99
Ca22chr1A_C_albicans_SC5314-1737182	A2	PASS	ORF	3992.77	20.27	197	60.00	0.455	T/G	99
Ca22chr1A_C_albicans_SC5314-1743171	A2	PASS	intergenic	3371.7700000000004	16.94	199	60.11	0.476	A/G	99
Ca22chr1A_C_albicans_SC5314-1743293	A2	PASS	intergenic	3108.77	17.37	179	60.06	0.57	T/G	99
Ca22chr1A_C_albicans_SC5314-1743294	A2	PASS	intergenic	3108.77	17.56	177	60.06	0.566	C/T	99
Ca22chr1A_C_albicans_SC5314-1743418	A2	PASS	intergenic	2553.77	15.48	165	60.00	0.536	G/A	99
Ca22chr1A_C_albicans_SC5314-1743450	A2	PASS	intergenic	3087.77	18.06	171	60.00	0.543	T/A	99
Ca22chr1A_C_albicans_SC5314-1771401	A1	PASS	ORF	2398.77	21.61	111	60.00	0.411	T/C	99
Ca22chr1A_C_albicans_SC5314-1771540	A1	PASS	ORF	1944.77	15.56	125	60.00	0.548	T/C	99
Ca22chr1A_C_albicans_SC5314-1771710	A1	PASS	ORF	1851.77	19.49	95	60.00	0.448	T/C	99
Ca22chr1A_C_albicans_SC5314-1775804	A2	PASS	ORF	3513.77	21.17	166	60.00	0.425	T/C	99
Ca22chr1A_C_albicans_SC5314-1782651	A1	PASS	ORF	2095.77	19.23	109	60.00	0.482	C/T	99
Ca22chr1A_C_albicans_SC5314-1815175	A2	PASS	long_terminal_repeat	1723.77	15.53	111	58.99	1	T/A	99
Ca22chr1A_C_albicans_SC5314-1874468	A1	PASS	ORF	2249.77	18.44	122	60.00	0.492	C/T	99
Ca22chr1A_C_albicans_SC5314-1874486	A1	PASS	ORF	2049.77	16.94	121	60.00	0.512	C/T	99
Ca22chr1A_C_albicans_SC5314-1874618	A1	PASS	intergenic	2704.77	24.15	112	60.00	0.446	A/G	99
Ca22chr1A_C_albicans_SC5314-1874628	A1	PASS	intergenic	2704.77	23.73	114	60.00	0.465	G/A	99
Ca22chr1A_C_albicans_SC5314-1874644	A1	PASS	intergenic	2704.77	23.94	113	60.00	0.504	T/C	99
Ca22chr1A_C_albicans_SC5314-1874685	A1	PASS	intergenic	2157.77	21.58	100	60.00	0.525	A/G	99
Ca22chr1A_C_albicans_SC5314-1874707	A1	PASS	intergenic	2157.77	20.95	103	60.00	0.538	A/C	99
Ca22chr1A_C_albicans_SC5314-1874867	A1	PASS	ORF	2212.77	17.15	129	60.00	0.534	T/C	99
Ca22chr1A_C_albicans_SC5314-1875134	A1	PASS	ORF	2294.77	17.25	133	60.00	0.525	T/C	99
Ca22chr1A_C_albicans_SC5314-1875251	A1	PASS	ORF	2877.77	20.12	143	60.00	0.452	G/A	99
Ca22chr1A_C_albicans_SC5314-1875314	A1	PASS	ORF	2886.77	19.91	145	60.00	0.53	A/G	99
Ca22chr1A_C_albicans_SC5314-1875335	A1	PASS	ORF	2886.77	21.23	136	60.00	0.571	T/G	99
Ca22chr1A_C_albicans_SC5314-1875375	A1	PASS	ORF	1920.77	15.01	128	60.00	0.562	T/C	99
Ca22chr1A_C_albicans_SC5314-1885450	A1	PASS	intergenic	1824.77	15.73	116	60.00	0.555	C/T	99
Ca22chr1A_C_albicans_SC5314-1890315	A2	PASS	intergenic	4072.77	22.13	184	60.00	0.446	C/T	99
Ca22chr1A_C_albicans_SC5314-1890327	A2	PASS	intergenic	4072.77	23.96	170	60.06	0.48	T/C	99
Ca22chr1A_C_albicans_SC5314-1890902	A2	PASS	exon	3127.77	20.05	156	60.00	0.449	G/A	99
Ca22chr1A_C_albicans_SC5314-1909826	A2	PASS	ORF	2949.77	17.77	166	60.00	0.517	A/G	99
Ca22chr1A_C_albicans_SC5314-1969331	A1	PASS	intergenic	1365.77	14.85	92	60.00	0.505	A/C	99
Ca22chr1A_C_albicans_SC5314-1983965	A1	PASS	ORF	2284.77	16.68	137	60.16	0.533	G/T	99
Ca22chr1A_C_albicans_SC5314-1984155	A1	PASS	ORF	2174.77	18.91	115	60.00	0.466	A/G	99
Ca22chr1A_C_albicans_SC5314-1984240	A1	PASS	intergenic	2037.77	16.30	125	60.00	0.551	G/A	99
Ca22chr1A_C_albicans_SC5314-1984268	A1	PASS	intergenic	2362.77	17.50	135	60.00	0.518	C/A	99
Ca22chr1A_C_albicans_SC5314-1984335	A1	PASS	intergenic	2341.77	17.09	137	60.00	0.525	A/G	99
Ca22chr1A_C_albicans_SC5314-1984388	A1	PASS	intergenic	2198.77	16.78	131	60.00	0.523	A/C	99
Ca22chr1A_C_albicans_SC5314-1984519	A1	PASS	intergenic	3140.77	21.37	147	60.00	0.536	G/A	99
Ca22chr1A_C_albicans_SC5314-1984520	A1	PASS	intergenic	3140.77	21.81	144	60.00	0.54	C/A	99
Ca22chr1A_C_albicans_SC5314-1984709	A1	PASS	intergenic	2683.77	19.03	141	60.00	0.442	T/C	99
Ca22chr1A_C_albicans_SC5314-1984851	A1	PASS	intergenic	2905.77	22.70	128	60.00	0.438	A/G	99
Ca22chr1A_C_albicans_SC5314-1984861	A1	PASS	intergenic	2905.77	22.88	127	60.00	0.453	A/G	99
Ca22chr1A_C_albicans_SC5314-1985226	A1	PASS	intergenic	1270.77	13.52	94	60.00	0.594	C/T	99
Ca22chr1A_C_albicans_SC5314-1985271	A1	PASS	intergenic	1203.77	12.67	95	60.00	0.608	T/G	99
Ca22chr1A_C_albicans_SC5314-1985282	A1	PASS	intergenic	1362.77	14.05	97	60.00	0.632	T/C	99
Ca22chr1A_C_albicans_SC5314-1985285	A1	PASS	intergenic	1362.77	14.20	96	60.00	0.649	G/A	99
Ca22chr1A_C_albicans_SC5314-1985409	A1	PASS	intergenic	992.77	12.57	79	60.00	0.617	G/C	99
Ca22chr1A_C_albicans_SC5314-1985635	A1	PASS	intergenic	1005.77	12.57	80	60.00	0.602	T/C	99
Ca22chr1A_C_albicans_SC5314-1985694	A1	PASS	ORF	1049.77	13.12	80	60.00	0.627	C/T	99
Ca22chr1A_C_albicans_SC5314-1985781	A1	PASS	ORF	675.77	8.14	83	60.00	0.718	C/T	99
Ca22chr1A_C_albicans_SC5314-1986367	A1	PASS	ORF	2310.77	17.51	132	60.00	0.496	C/T	99
Ca22chr1A_C_albicans_SC5314-1986384	A1	PASS	ORF	2724.7699999999995	19.32	141	60.00	0.472	C/A	99
Ca22chr1A_C_albicans_SC5314-1987118	A1	PASS	ORF	3242.77	20.65	157	60.00	0.491	A/G	99
Ca22chr1A_C_albicans_SC5314-1987123	A1	PASS	ORF	3242.77	20.39	159	60.00	0.488	A/C	99
Ca22chr1A_C_albicans_SC5314-1987128	A1	PASS	ORF	3242.77	20.39	159	60.00	0.509	G/A	99
Ca22chr1A_C_albicans_SC5314-1987180	A1	PASS	ORF	2671.7700000000004	17.69	151	60.00	0.516	G/A	99
Ca22chr1A_C_albicans_SC5314-1987220	A1	PASS	ORF	2773.77	19.13	145	60.00	0.476	G/C	99
Ca22chr1A_C_albicans_SC5314-1987231	A1	PASS	ORF	2617.77	18.05	145	60.00	0.497	C/T	99
Ca22chr1A_C_albicans_SC5314-1987328	A1	PASS	ORF	2649.7699999999995	20.54	129	60.00	0.435	T/C	99
Ca22chr1A_C_albicans_SC5314-1987579	A1	PASS	ORF	2044.77	17.33	118	60.00	0.504	A/G	99
Ca22chr1A_C_albicans_SC5314-1987828	A1	PASS	ORF	2375.77	17.47	136	60.00	0.507	T/G	99
Ca22chr1A_C_albicans_SC5314-1987999	A1	PASS	ORF	2947.77	22.00	134	60.00	0.413	C/T	99
Ca22chr1A_C_albicans_SC5314-1988205	A1	PASS	ORF	2200.77	17.33	127	60.00	0.508	T/A	99
Ca22chr1A_C_albicans_SC5314-1988237	A1	PASS	ORF	2438.77	18.62	131	60.00	0.485	A/C	99
Ca22chr1A_C_albicans_SC5314-1995873	A1	PASS	intergenic	2835.77	21.81	130	60.42	0.409	A/G	99
Ca22chr1A_C_albicans_SC5314-1995918	A1	PASS	intergenic	3185.74	26.55	120	60.54	0.448	A/G	99
Ca22chr1A_C_albicans_SC5314-1995930	A1	PASS	intergenic	3185.74	27.00	118	60.55	0.491	G/C	99
Ca22chr1A_C_albicans_SC5314-1995934	A1	PASS	intergenic	3185.74	27.46	116	60.56	0.505	C/A	99
Ca22chr1A_C_albicans_SC5314-1995971	A1	PASS	intergenic	2799.7699999999995	22.40	125	60.17	0.5	G/A	99
Ca22chr1A_C_albicans_SC5314-1995990	A1	PASS	intergenic	2799.7699999999995	24.56	114	60.19	0.512	G/A	99
Ca22chr1A_C_albicans_SC5314-1996142	A1	PASS	intergenic	2216.77	21.95	101	60.00	0.519	A/C	99
Ca22chr1A_C_albicans_SC5314-1996183	A1	PASS	intergenic	2183.77	19.67	111	59.90	1	C/A	99
Ca22chr1A_C_albicans_SC5314-2064647	A2	PASS	intergenic	4255.77	21.49	198	60.00	0.528	G/A	99
Ca22chr1A_C_albicans_SC5314-2064670	A2	PASS	intergenic	4255.77	20.27	210	60.00	0.53	A/G	99
Ca22chr1A_C_albicans_SC5314-2067988	A1	PASS	ORF	2256.77	16.97	133	60.00	0.515	A/T	99
Ca22chr1A_C_albicans_SC5314-2094185	A1	PASS	ORF	1847.77	17.11	108	60.00	0.5	C/T	99
Ca22chr1A_C_albicans_SC5314-2151932	A1	PASS	ORF	1861.77	17.73	105	60.00	0.5	G/T	99
Ca22chr1A_C_albicans_SC5314-2182961	A1	PASS	intergenic	2354.77	16.02	147	60.00	0.517	T/C	99
Ca22chr1A_C_albicans_SC5314-2334166	A2	PASS	ORF	605.77	6.81	89	47.85	0.99	A/G	99
Ca22chr1A_C_albicans_SC5314-2334168	A2	PASS	ORF	605.77	6.58	92	47.69	1	A/T	99
Ca22chr1A_C_albicans_SC5314-2334169	A2	PASS	ORF	605.77	6.58	92	47.69	1	T/A	99
Ca22chr1A_C_albicans_SC5314-2770445	A1	PASS	ORF	2633.77	20.58	128	60.00	0.435	C/T	99
Ca22chr1A_C_albicans_SC5314-2994824	A1	PASS	exon	2737.77	20.28	135	60.00	0.456	G/A	99
Ca22chr1A_C_albicans_SC5314-3040557	A2	PASS	intergenic	2913.77	16.46	177	60.00	0.544	G/A	99
Ca22chr2A_C_albicans_SC5314-26389	A2	PASS	ORF	2792.77	17.68	158	60.00	0.484	A/G	99
Ca22chr2A_C_albicans_SC5314-26977	A2	PASS	ORF	1991.77	17.32	115	60.00	0.492	C/T	99
Ca22chr2A_C_albicans_SC5314-27127	A2	PASS	ORF	2215.77	15.60	142	60.00	0.531	A/G	99
Ca22chr2A_C_albicans_SC5314-27367	A2	PASS	ORF	2625.77	21.70	121	60.00	0.416	G/A	99
Ca22chr2A_C_albicans_SC5314-27465	A2	PASS	intergenic	1779.77	16.63	107	60.20	0.504	T/C	99
Ca22chr2A_C_albicans_SC5314-27591	A2	PASS	ORF	2071.77	14.29	145	60.07	0.575	A/G	99
Ca22chr2A_C_albicans_SC5314-28149	A2	PASS	ORF	2530.77	17.45	145	60.00	0.507	C/T	99
Ca22chr2A_C_albicans_SC5314-28467	A2	PASS	intergenic	2623.77	15.25	172	61.00	0.56	T/C	99
Ca22chr2A_C_albicans_SC5314-34237	A2	PASS	exon	2967.77	21.35	139	60.00	0.41	C/G	99
Ca22chr2A_C_albicans_SC5314-88193	A1	PASS	ORF	1842.77	16.02	115	60.00	0.517	A/G	99
Ca22chr2A_C_albicans_SC5314-109359	A2	PASS	ORF	2694.7699999999995	15.22	177	60.00	0.567	T/C	99
Ca22chr2A_C_albicans_SC5314-109374	A2	PASS	intergenic	3144.7699999999995	18.18	173	60.00	0.531	G/A	99
Ca22chr2A_C_albicans_SC5314-109379	A2	PASS	intergenic	3144.7699999999995	19.18	164	60.00	0.549	T/A	99
Ca22chr2A_C_albicans_SC5314-109390	A2	PASS	intergenic	2821.7700000000004	17.21	164	60.00	0.528	C/G	99
Ca22chr2A_C_albicans_SC5314-109408	A2	PASS	intergenic	3155.77	18.56	170	60.00	0.494	A/G	99
Ca22chr2A_C_albicans_SC5314-109554	A2	PASS	intergenic	2860.77	17.44	164	60.00	0.57	T/G	99
Ca22chr2A_C_albicans_SC5314-109559	A2	PASS	intergenic	2860.77	17.88	160	60.00	0.553	C/A	99
Ca22chr2A_C_albicans_SC5314-109785	A2	PASS	intergenic	3290.77	17.69	186	60.00	0.519	C/T	99
Ca22chr2A_C_albicans_SC5314-109859	A2	PASS	intergenic	2620.77	16.48	159	60.00	0.527	T/A	99
Ca22chr2A_C_albicans_SC5314-109948	A2	PASS	intergenic	3433.77	19.08	180	60.00	0.489	A/T	99
Ca22chr2A_C_albicans_SC5314-110069	A2	PASS	intergenic	3314.7699999999995	18.94	175	60.00	0.48	G/A	99
Ca22chr2A_C_albicans_SC5314-110266	A2	PASS	intergenic	3556.7700000000004	20.44	174	60.00	0.449	G/A	99
Ca22chr2A_C_albicans_SC5314-110613	A2	PASS	intergenic	2808.77	16.92	166	60.00	0.509	G/C	99
Ca22chr2A_C_albicans_SC5314-110648	A2	PASS	intergenic	3818.77	21.45	178	60.00	0.48	A/G	99
Ca22chr2A_C_albicans_SC5314-110657	A2	PASS	intergenic	3818.77	21.22	180	60.00	0.489	C/G	99
Ca22chr2A_C_albicans_SC5314-111159	A2	PASS	intergenic	3411.7700000000004	19.72	173	60.00	0.449	G/A	99
Ca22chr2A_C_albicans_SC5314-118809	A2	PASS	ORF	3204.83	18.96	169	60.00	0.457	A/G	99
Ca22chr2A_C_albicans_SC5314-133795	A2	PASS	ORF	3609.7699999999995	18.80	192	60.00	0.484	A/G	99
Ca22chr2A_C_albicans_SC5314-155869	A2	PASS	ORF	3944.7699999999995	26.30	150	60.00	0.48	T/C	99
Ca22chr2A_C_albicans_SC5314-155893	A2	PASS	ORF	3944.7699999999995	24.35	162	60.00	0.47	G/A	99
Ca22chr2A_C_albicans_SC5314-156043	A2	PASS	ORF	4308.77	20.32	212	60.00	0.468	C/T	99
Ca22chr2A_C_albicans_SC5314-156281	A2	PASS	intergenic	3549.7699999999995	19.50	182	60.12	0.476	G/A	99
Ca22chr2A_C_albicans_SC5314-156296	A2	PASS	intergenic	3015.77	17.33	174	60.12	0.497	C/T	99
Ca22chr2A_C_albicans_SC5314-156408	A2	PASS	ORF	3840.77	20.11	191	60.06	0.44	A/G	99
Ca22chr2A_C_albicans_SC5314-156636	A2	PASS	ORF	3337.77	18.14	184	60.00	0.503	C/T	99
Ca22chr2A_C_albicans_SC5314-156729	A2	PASS	ORF	3906.7700000000004	23.53	166	60.00	0.503	G/A	99
Ca22chr2A_C_albicans_SC5314-156746	A2	PASS	ORF	3906.7700000000004	22.85	171	60.00	0.456	C/T	99
Ca22chr2A_C_albicans_SC5314-156797	A2	PASS	ORF	3014.7699999999995	18.50	163	60.00	0.479	A/G	99
Ca22chr2A_C_albicans_SC5314-156839	A2	PASS	ORF	3438.77	20.11	171	60.00	0.45	C/T	99
Ca22chr2A_C_albicans_SC5314-157296	A2	PASS	ORF	3383.77	19.12	177	60.00	0.475	T/C	99
Ca22chr2A_C_albicans_SC5314-216640	A2	PASS	intergenic	1860.77	12.57	148	60.00	0.621	C/T	99
Ca22chr2A_C_albicans_SC5314-270886	A1	PASS	ORF	1866.77	17.28	108	60.00	0.519	G/A	99
Ca22chr2A_C_albicans_SC5314-285623	A2	PASS	ORF	2436.77	16.25	150	60.00	0.529	G/A	99
Ca22chr2A_C_albicans_SC5314-340630	A1	PASS	intergenic	1258.77	18.51	68	60.00	0.478	G/A	99
Ca22chr2A_C_albicans_SC5314-343396	A2	PASS	ORF	4479.77	18.82	238	60.00	0.484	C/T	99
Ca22chr2A_C_albicans_SC5314-343553	A2	PASS	ORF	5094.77	24.49	208	60.00	0.464	G/A	99
Ca22chr2A_C_albicans_SC5314-343575	A2	PASS	ORF	5094.77	24.61	207	60.00	0.452	G/A	99
Ca22chr2A_C_albicans_SC5314-344479	A1	PASS	ORF	2377.77	20.15	118	60.00	0.441	C/T	99
Ca22chr2A_C_albicans_SC5314-344524	A1	PASS	ORF	1683.77	17.01	99	60.00	0.53	A/G	99
Ca22chr2A_C_albicans_SC5314-346391	A2	PASS	ORF	2504.77	17.39	144	60.00	0.517	T/G	99
Ca22chr2A_C_albicans_SC5314-373825	A2	PASS	intergenic	632.77	4.87	130	60.00	0.415	A/G	99
Ca22chr2A_C_albicans_SC5314-373832	A2	PASS	intergenic	632.77	5.10	124	60.00	0.787	A/G	99
Ca22chr2A_C_albicans_SC5314-432588	A2	PASS	intergenic	3051.7700000000004	18.17	168	60.06	0.506	A/T	99
Ca22chr2A_C_albicans_SC5314-432855	A2	PASS	intergenic	1682.77	12.11	139	60.14	0.592	A/T	99
Ca22chr2A_C_albicans_SC5314-448935	A1	PASS	ORF	1358.77	13.72	99	60.00	0.606	G/A	99
Ca22chr2A_C_albicans_SC5314-449310	A1	PASS	ORF	1330.77	12.92	103	60.00	0.632	A/G	99
Ca22chr2A_C_albicans_SC5314-449496	A1	PASS	ORF	1511.77	14.54	104	60.00	0.59	T/C	99
Ca22chr2A_C_albicans_SC5314-567537	A2	PASS	ORF	2729.7699999999995	15.87	172	60.00	0.534	G/A	99
Ca22chr2A_C_albicans_SC5314-575097	A2	PASS	intergenic	2796.7700000000004	14.49	193	60.00	0.581	A/G	99
Ca22chr2A_C_albicans_SC5314-575736	A2	PASS	ORF	3357.77	18.25	184	60.00	0.497	C/T	99
Ca22chr2A_C_albicans_SC5314-575906	A2	PASS	ORF	3830.77	20.60	186	60.00	0.448	T/C	99
Ca22chr2A_C_albicans_SC5314-580022	A2	PASS	intergenic	3819.7699999999995	18.91	202	60.00	0.49	G/T	99
Ca22chr2A_C_albicans_SC5314-594750	A1	PASS	intergenic	2305.77	17.34	133	60.00	0.515	A/G	99
Ca22chr2A_C_albicans_SC5314-595138	A1	PASS	intergenic	2446.77	19.57	125	60.00	0.445	A/G	99
Ca22chr2A_C_albicans_SC5314-595168	A1	PASS	intergenic	2249.77	18.00	125	60.00	0.484	T/A	99
Ca22chr2A_C_albicans_SC5314-595246	A1	PASS	intergenic	1851.77	17.15	108	60.00	0.514	T/C	99
Ca22chr2A_C_albicans_SC5314-595274	A1	PASS	intergenic	1731.77	15.33	113	60.00	0.561	T/A	99
Ca22chr2A_C_albicans_SC5314-612566	A1	PASS	ORF	2099.77	15.22	138	60.00	0.579	G/A	99
Ca22chr2A_C_albicans_SC5314-612632	A1	PASS	ORF	2171.77	17.51	124	60.00	0.523	A/G	99
Ca22chr2A_C_albicans_SC5314-615247	A1	PASS	ORF	2183.77	20.80	105	60.00	0.495	G/A	99
Ca22chr2A_C_albicans_SC5314-615411	A1	PASS	ORF	1285.77	13.26	97	60.00	0.612	G/C	99
Ca22chr2A_C_albicans_SC5314-615547	A1	PASS	ORF	1757.77	17.07	103	60.00	0.536	A/G	99
Ca22chr2A_C_albicans_SC5314-616345	A1	PASS	ORF	1628.77	15.81	103	60.00	0.552	A/G	99
Ca22chr2A_C_albicans_SC5314-616580	A1	PASS	ORF	1947.77	18.03	108	60.00	0.491	A/C	99
Ca22chr2A_C_albicans_SC5314-616868	A1	PASS	intergenic	2225.77	18.10	123	60.00	0.488	G/A	99
Ca22chr2A_C_albicans_SC5314-617090	A1	PASS	ORF	1844.77	19.02	97	60.00	0.464	G/A	99
Ca22chr2A_C_albicans_SC5314-617333	A1	PASS	ORF	1725.77	18.36	94	60.00	0.474	C/T	99
Ca22chr2A_C_albicans_SC5314-617609	A1	PASS	ORF	1289.77	12.77	101	60.00	0.587	A/C	99
Ca22chr2A_C_albicans_SC5314-617756	A1	PASS	ORF	1826.77	16.76	109	60.00	0.518	C/T	99
Ca22chr2A_C_albicans_SC5314-617942	A1	PASS	ORF	1590.77	16.40	97	60.00	0.54	T/C	99
Ca22chr2A_C_albicans_SC5314-618431	A1	PASS	ORF	2510.77	19.31	130	60.00	0.481	T/A	99
Ca22chr2A_C_albicans_SC5314-618859	A1	PASS	ORF	2029.77	17.06	119	60.00	0.517	G/A	99
Ca22chr2A_C_albicans_SC5314-618890	A1	PASS	ORF	2257.77	17.78	127	60.00	0.512	C/T	99
Ca22chr2A_C_albicans_SC5314-618939	A1	PASS	ORF	2853.77	22.12	129	60.00	0.443	C/T	99
Ca22chr2A_C_albicans_SC5314-618948	A1	PASS	ORF	2853.77	22.47	127	60.00	0.465	G/C	99
Ca22chr2A_C_albicans_SC5314-619072	A1	PASS	ORF	2340.77	17.09	137	60.00	0.525	C/G	99
Ca22chr2A_C_albicans_SC5314-627150	A1	PASS	intergenic	1988.77	19.89	100	60.00	0.446	T/A	99
Ca22chr2A_C_albicans_SC5314-627199	A1	PASS	intergenic	2190.77	20.86	105	60.00	0.443	T/G	99
Ca22chr2A_C_albicans_SC5314-627359	A1	PASS	intergenic	1997.77	17.22	116	60.00	0.595	T/A	99
Ca22chr2A_C_albicans_SC5314-627373	A1	PASS	intergenic	1997.77	17.22	116	60.00	0.602	C/T	99
Ca22chr2A_C_albicans_SC5314-627443	A1	PASS	intergenic	2325.77	18.46	126	60.00	0.488	G/A	99
Ca22chr2A_C_albicans_SC5314-627501	A1	PASS	intergenic	1884.77	16.11	117	60.00	0.546	C/T	99
Ca22chr2A_C_albicans_SC5314-627686	A1	PASS	intergenic	2100.77	16.04	131	60.00	0.541	T/C	99
Ca22chr2A_C_albicans_SC5314-627814	A1	PASS	intergenic	1785.77	15.94	112	60.00	0.545	G/A	99
Ca22chr2A_C_albicans_SC5314-628142	A1	PASS	intergenic	2508.77	18.86	133	60.00	0.455	C/T	99
Ca22chr2A_C_albicans_SC5314-628169	A1	PASS	intergenic	2284.77	18.88	121	60.00	0.467	A/G	99
Ca22chr2A_C_albicans_SC5314-628589	A1	PASS	ORF	2048.77	18.46	111	60.00	0.478	A/G	99
Ca22chr2A_C_albicans_SC5314-628764	A1	PASS	ORF	2599.7699999999995	18.31	142	60.00	0.497	G/A	99
Ca22chr2A_C_albicans_SC5314-645860	A1	PASS	ORF	1924.77	16.74	115	60.00	0.508	C/G	99
Ca22chr2A_C_albicans_SC5314-647735	A1	PASS	ORF	1661.77	18.67	89	60.00	0.472	G/A	99
Ca22chr2A_C_albicans_SC5314-662738	A2	PASS	intergenic	2582.77	17.45	148	60.15	0.517	A/G	99
Ca22chr2A_C_albicans_SC5314-663047	A2	PASS	intergenic	2993.77	20.09	149	60.07	0.6	G/A	99
Ca22chr2A_C_albicans_SC5314-663061	A2	PASS	intergenic	2993.77	18.14	165	60.07	0.574	C/T	99
Ca22chr2A_C_albicans_SC5314-667617	A1	PASS	ORF	2131.77	17.33	123	60.00	0.528	T/C	99
Ca22chr2A_C_albicans_SC5314-689106	A1	PASS	ORF	2433.77	21.54	113	60.00	0.417	T/A	99
Ca22chr2A_C_albicans_SC5314-695051	A2	PASS	ORF	3799.7699999999995	20.00	190	60.00	0.458	C/T	99
Ca22chr2A_C_albicans_SC5314-734745	A1	PASS	intergenic	424.77	6.44	66	60.00	0.554	T/C	99
Ca22chr2A_C_albicans_SC5314-736702	A1	PASS	intergenic	1909.77	16.90	113	60.00	0.496	C/T	99
Ca22chr2A_C_albicans_SC5314-738487	A2	PASS	intergenic	461.77	3.78	122	60.00	1	A/T	99
Ca22chr2A_C_albicans_SC5314-750196	A1	PASS	ORF	1560.77	15.93	98	60.00	0.554	C/T	99
Ca22chr2A_C_albicans_SC5314-779899	A1	PASS	intergenic	1851.77	17.47	106	60.00	0.523	G/A	99
Ca22chr2A_C_albicans_SC5314-783657	A1	PASS	intergenic	2263.77	18.40	123	60.00	0.492	G/A	99
Ca22chr2A_C_albicans_SC5314-881769	A2	PASS	ORF	2694.7699999999995	18.84	143	60.00	0.49	G/A	99
Ca22chr2A_C_albicans_SC5314-881835	A2	PASS	ORF	2042.77	14.80	138	60.00	0.561	A/G	99
Ca22chr2A_C_albicans_SC5314-881898	A2	PASS	ORF	3140.77	19.63	160	60.00	0.463	A/G	99
Ca22chr2A_C_albicans_SC5314-881976	A2	PASS	ORF	2962.77	17.64	168	60.00	0.494	T/G	99
Ca22chr2A_C_albicans_SC5314-958739	A2	PASS	ORF	3414.7699999999995	19.74	173	60.00	0.475	T/C	99
Ca22chr2A_C_albicans_SC5314-960378	A1	PASS	intergenic	2463.77	20.88	118	60.00	0.421	G/C	99
Ca22chr2A_C_albicans_SC5314-960411	A2	PASS	intergenic	3308.77	18.08	183	60.00	0.5	G/A	99
Ca22chr2A_C_albicans_SC5314-1006557	A2	PASS	ORF	3200.0599999999995	17.02	188	60.00	0.528	A/G	99
Ca22chr2A_C_albicans_SC5314-1016374	A1	PASS	ORF	2201.77	17.34	127	60.00	0.519	G/T	99
Ca22chr2A_C_albicans_SC5314-1024423	A1	PASS	long_terminal_repeat	378.77	5.33	71	59.20	0.744	T/C	99
Ca22chr2A_C_albicans_SC5314-1026217	A2	PASS	ORF	469.77	4.27	110	60.00	0.783	T/C	99
Ca22chr2A_C_albicans_SC5314-1061887	A1	PASS	ORF	2984.7699999999995	22.44	133	60.00	0.508	A/G	99
Ca22chr2A_C_albicans_SC5314-1061896	A1	PASS	ORF	2984.7699999999995	22.44	133	60.00	0.581	T/C	99
Ca22chr2A_C_albicans_SC5314-1061897	A1	PASS	ORF	2984.7699999999995	22.44	133	60.00	0.573	G/A	99
Ca22chr2A_C_albicans_SC5314-1061899	A1	PASS	ORF	2984.7699999999995	22.27	134	60.00	0.563	A/T	99
Ca22chr2A_C_albicans_SC5314-1061911	A1	PASS	ORF	2984.7699999999995	22.96	130	60.00	0.555	C/T	99
Ca22chr2A_C_albicans_SC5314-1061915	A1	PASS	ORF	2984.7699999999995	23.69	126	60.00	0.579	G/A	99
Ca22chr2A_C_albicans_SC5314-1061916	A1	PASS	ORF	2984.7699999999995	23.14	129	60.00	0.581	G/A	99
Ca22chr2A_C_albicans_SC5314-1063216	A1	PASS	ORF	1853.77	16.41	113	60.00	0.538	C/T	99
Ca22chr2A_C_albicans_SC5314-1063244	A1	PASS	ORF	1580.77	14.64	108	60.00	0.559	T/C	99
Ca22chr2A_C_albicans_SC5314-1063909	A1	PASS	ORF	1986.77	20.27	98	60.00	0.515	T/C	99
Ca22chr2A_C_albicans_SC5314-1063915	A1	PASS	ORF	1986.77	19.87	100	60.00	0.475	T/A	99
Ca22chr2A_C_albicans_SC5314-1063978	A1	PASS	ORF	2399.77	20.51	117	60.00	0.441	G/A	99
Ca22chr2A_C_albicans_SC5314-1064040	A1	PASS	ORF	2061.77	18.25	113	60.00	0.496	C/T	99
Ca22chr2A_C_albicans_SC5314-1064065	A1	PASS	ORF	1847.77	16.21	114	60.00	0.53	C/T	99
Ca22chr2A_C_albicans_SC5314-1064244	A1	PASS	ORF	1726.77	16.14	107	60.00	0.551	T/C	99
Ca22chr2A_C_albicans_SC5314-1064452	A1	PASS	ORF	2574.7699999999995	19.96	129	60.00	0.466	G/A	99
Ca22chr2A_C_albicans_SC5314-1082002	A1	PASS	intergenic	2001.77	18.71	107	60.00	0.495	G/A	99
Ca22chr2A_C_albicans_SC5314-1087715	A2	PASS	ORF	3775.77	21.58	175	60.00	0.46	A/C	99
Ca22chr2A_C_albicans_SC5314-1087730	A2	PASS	ORF	3775.77	23.75	159	60.00	0.491	C/G	99
Ca22chr2A_C_albicans_SC5314-1103270	A1	PASS	ORF	2655.77	21.08	126	60.00	0.492	C/T	99
Ca22chr2A_C_albicans_SC5314-1103274	A1	PASS	ORF	2655.77	20.75	128	60.00	0.466	G/A	99
Ca22chr2A_C_albicans_SC5314-1103312	A1	PASS	ORF	2391.77	21.17	113	60.00	0.436	A/G	99
Ca22chr2A_C_albicans_SC5314-1103357	A1	PASS	ORF	1808.77	19.04	95	60.79	0.429	G/A	99
Ca22chr2A_C_albicans_SC5314-1103421	A1	PASS	ORF	2289.77	24.62	93	60.81	0.484	T/G	99
Ca22chr2A_C_albicans_SC5314-1103423	A1	PASS	ORF	2289.77	24.89	92	60.82	0.478	T/C	99
Ca22chr2A_C_albicans_SC5314-1103436	A1	PASS	ORF	2289.77	23.13	99	60.76	0.446	G/A	99
Ca22chr2A_C_albicans_SC5314-1103453	A1	PASS	ORF	2289.77	23.61	97	60.11	0.45	T/A	99
Ca22chr2A_C_albicans_SC5314-1103532	A1	PASS	ORF	1442.77	13.12	110	60.00	0.619	T/C	99
Ca22chr2A_C_albicans_SC5314-1103590	A1	PASS	ORF	2165.77	18.83	115	60.38	0.571	G/T	99
Ca22chr2A_C_albicans_SC5314-1103592	A1	PASS	ORF	2165.77	18.83	115	60.38	0.58	T/A	99
Ca22chr2A_C_albicans_SC5314-1103603	A1	PASS	ORF	2165.77	18.67	116	60.37	0.556	A/C	99
Ca22chr2A_C_albicans_SC5314-1103605	A1	PASS	ORF	2266.77	19.71	115	60.38	0.443	T/C	99
Ca22chr2A_C_albicans_SC5314-1103642	A1	PASS	ORF	2038.77	19.23	106	60.41	0.467	T/C	99
Ca22chr2A_C_albicans_SC5314-1103681	A1	PASS	ORF	1737.77	17.55	99	60.44	0.5	T/C	99
Ca22chr2A_C_albicans_SC5314-1103849	A1	PASS	ORF	2034.77	18.33	111	60.00	0.54	C/T	99
Ca22chr2A_C_albicans_SC5314-1103856	A1	PASS	ORF	2034.77	18.33	111	60.00	0.544	G/A	99
Ca22chr2A_C_albicans_SC5314-1156931	A2	PASS	intergenic	3446.7700000000004	19.26	179	60.00	0.464	T/G	99
Ca22chr2A_C_albicans_SC5314-1158334	A2	PASS	ORF	568.73	5.37	106	59.77	0.897	T/A	99
Ca22chr2A_C_albicans_SC5314-1158394	A2	PASS	ORF	2411.77	17.10	141	60.00	0.482	A/G	99
Ca22chr2A_C_albicans_SC5314-1158640	A2	PASS	ORF	2664.7699999999995	19.17	139	60.00	0.475	T/A	99
Ca22chr2A_C_albicans_SC5314-1159024	A2	PASS	ORF	4174.77	22.81	183	60.00	0.478	C/T	99
Ca22chr2A_C_albicans_SC5314-1159033	A2	PASS	ORF	4174.77	21.86	191	60.00	0.479	G/C	99
Ca22chr2A_C_albicans_SC5314-1159326	A2	PASS	ORF	3435.77	20.70	166	60.00	0.431	G/A	99
Ca22chr2A_C_albicans_SC5314-1195562	A1	PASS	ORF	1984.77	16.54	120	60.00	0.536	C/T	99
Ca22chr2A_C_albicans_SC5314-1200228	A2	PASS	ORF	2716.7700000000004	15.98	170	60.00	0.534	T/C	99
Ca22chr2A_C_albicans_SC5314-1219946	A1	PASS	ORF	2057.77	15.24	135	60.00	0.496	A/C	99
Ca22chr2A_C_albicans_SC5314-1222784	A1	PASS	intergenic	1753.77	16.24	108	60.20	0.536	A/G	99
Ca22chr2A_C_albicans_SC5314-1222979	A1	PASS	intergenic	3080.77	22.99	134	60.00	0.571	T/A	99
Ca22chr2A_C_albicans_SC5314-1222983	A1	PASS	intergenic	3080.77	24.45	126	60.00	0.579	G/A	99
Ca22chr2A_C_albicans_SC5314-1222997	A1	PASS	intergenic	3080.77	25.25	122	60.00	0.541	A/T	99
Ca22chr2A_C_albicans_SC5314-1223016	A1	PASS	intergenic	3080.77	25.67	120	60.00	0.517	T/A	99
Ca22chr2A_C_albicans_SC5314-1223115	A1	PASS	intergenic	2111.77	19.92	106	60.41	0.454	C/G	99
Ca22chr2A_C_albicans_SC5314-1223176	A1	PASS	intergenic	2250.77	20.28	111	60.39	0.522	A/G	99
Ca22chr2A_C_albicans_SC5314-1223316	A1	PASS	ORF	2619.7699999999995	21.65	121	60.00	0.433	G/A	99
Ca22chr2A_C_albicans_SC5314-1223489	A1	PASS	ORF	1592.77	15.03	106	60.00	0.551	C/T	99
Ca22chr2A_C_albicans_SC5314-1223522	A1	PASS	ORF	2001.77	18.20	110	60.00	0.505	C/T	99
Ca22chr2A_C_albicans_SC5314-1252653	A2	PASS	ORF	3061.7700000000004	19.50	157	60.00	0.456	C/T	99
Ca22chr2A_C_albicans_SC5314-1252717	A2	PASS	ORF	2792.77	17.68	158	60.00	0.503	C/T	99
Ca22chr2A_C_albicans_SC5314-1253376	A2	PASS	ORF	2822.77	17.11	165	60.00	0.533	G/A	99
Ca22chr2A_C_albicans_SC5314-1253686	A2	PASS	intergenic	2847.77	18.37	155	60.00	0.468	A/G	99
Ca22chr2A_C_albicans_SC5314-1253860	A2	PASS	intergenic	2749.7699999999995	16.37	168	60.06	0.523	T/C	99
Ca22chr2A_C_albicans_SC5314-1281476	A1	PASS	intergenic	1541.77	16.06	96	60.11	0.505	C/T	99
Ca22chr2A_C_albicans_SC5314-1318573	A2	PASS	intergenic	3210.76	19.82	162	60.00	0.464	A/G	99
Ca22chr2A_C_albicans_SC5314-1318965	A2	PASS	ORF	2838.77	16.80	169	60.00	0.52	C/G	99
Ca22chr2A_C_albicans_SC5314-1319338	A2	PASS	ORF	2800.77	15.65	179	60.00	0.559	C/T	99
Ca22chr2A_C_albicans_SC5314-1349260	A2	PASS	intergenic	2953.77	19.43	152	60.28	0.545	A/C	99
Ca22chr2A_C_albicans_SC5314-1349271	A2	PASS	intergenic	2953.77	19.43	152	60.28	0.532	T/C	99
Ca22chr2A_C_albicans_SC5314-1349382	A2	PASS	intergenic	2747.77	18.44	149	60.07	0.497	G/T	99
Ca22chr2A_C_albicans_SC5314-1349459	A2	PASS	intergenic	3479.7699999999995	20.35	171	60.00	0.509	A/T	99
Ca22chr2A_C_albicans_SC5314-1349460	A2	PASS	intergenic	3479.7699999999995	20.23	172	60.00	0.512	G/A	99
Ca22chr2A_C_albicans_SC5314-1349503	A2	PASS	intergenic	3919.7699999999995	22.79	172	60.00	0.46	A/G	99
Ca22chr2A_C_albicans_SC5314-1349513	A2	PASS	intergenic	3919.7699999999995	22.02	178	60.00	0.497	G/C	99
Ca22chr2A_C_albicans_SC5314-1349596	A2	PASS	intergenic	3043.77	16.63	183	60.00	0.598	C/T	99
Ca22chr2A_C_albicans_SC5314-1349728	A2	PASS	intergenic	3597.77	17.55	205	60.00	0.51	T/C	99
Ca22chr2A_C_albicans_SC5314-1349807	A2	PASS	ORF	3096.7700000000004	20.65	150	60.00	0.439	A/G	99
Ca22chr2A_C_albicans_SC5314-1350112	A2	PASS	intergenic	3449.7699999999995	19.94	173	60.06	0.552	G/A	99
Ca22chr2A_C_albicans_SC5314-1350115	A2	PASS	intergenic	3449.7699999999995	19.60	176	60.06	0.551	G/A	99
Ca22chr2A_C_albicans_SC5314-1350248	A2	PASS	intergenic	3914.7699999999995	24.62	159	60.00	0.513	C/T	99
Ca22chr2A_C_albicans_SC5314-1350272	A2	PASS	intergenic	3914.7699999999995	25.59	153	60.00	0.539	G/C	99
Ca22chr2A_C_albicans_SC5314-1350293	A2	PASS	intergenic	3914.7699999999995	25.76	152	60.00	0.523	A/G	99
Ca22chr2A_C_albicans_SC5314-1350554	A2	PASS	intergenic	4804.77	22.35	215	60.00	0.495	T/C	99
Ca22chr2A_C_albicans_SC5314-1350579	A2	PASS	intergenic	4804.77	21.94	219	60.00	0.52	C/T	99
Ca22chr2A_C_albicans_SC5314-1350662	A2	PASS	intergenic	4480.77	23.58	190	61.30	0.521	T/C	99
Ca22chr2A_C_albicans_SC5314-1350682	A2	PASS	intergenic	4480.77	25.46	176	61.40	0.551	C/A	99
Ca22chr2A_C_albicans_SC5314-1357824	A1	PASS	ORF	1536.77	21.05	73	60.00	0.493	A/T	99
Ca22chr2A_C_albicans_SC5314-1357830	A1	PASS	ORF	1536.77	22.60	68	60.00	0.471	T/A	99
Ca22chr2A_C_albicans_SC5314-1357841	A1	PASS	ORF	1536.77	22.60	68	60.00	0.485	G/A	99
Ca22chr2A_C_albicans_SC5314-1367839	A1	PASS	intergenic	777.77	11.27	69	59.76	0.512	C/T	99
Ca22chr2A_C_albicans_SC5314-1367849	A1	PASS	intergenic	777.77	11.97	65	59.74	0.539	G/T	99
Ca22chr2A_C_albicans_SC5314-1393671	A2	PASS	intergenic	3907.77	22.33	175	60.06	0.541	A/G	99
Ca22chr2A_C_albicans_SC5314-1394112	A2	PASS	intergenic	4965.77	29.21	170	59.99	0.515	T/C	99
Ca22chr2A_C_albicans_SC5314-1394114	A2	PASS	intergenic	4965.77	29.21	170	59.99	0.518	A/G	99
Ca22chr2A_C_albicans_SC5314-1394123	A2	PASS	intergenic	4965.77	30.84	161	59.99	0.538	A/T	99
Ca22chr2A_C_albicans_SC5314-1394124	A2	PASS	intergenic	4965.77	30.46	163	59.99	0.531	C/T	99
Ca22chr2A_C_albicans_SC5314-1394148	A2	PASS	intergenic	4965.77	31.43	158	60.00	0.524	G/A	99
Ca22chr2A_C_albicans_SC5314-1394179	A2	PASS	intergenic	4965.77	31.63	157	60.00	0.503	C/T	99
Ca22chr2A_C_albicans_SC5314-1394346	A2	PASS	intergenic	3779.7699999999995	24.54	154	60.00	0.51	T/A	99
Ca22chr2A_C_albicans_SC5314-1394367	A2	PASS	intergenic	3779.7699999999995	24.39	155	60.07	0.484	C/A	99
Ca22chr2A_C_albicans_SC5314-1394375	A2	PASS	intergenic	3779.7699999999995	25.20	150	60.22	0.177	C/T	99
Ca22chr2A_C_albicans_SC5314-1459511	A1	PASS	intergenic	776.77	9.36	83	60.00	0.694	G/A	99
Ca22chr2A_C_albicans_SC5314-1464865	A1	PASS	intergenic	3261.7700000000004	27.88	117	60.00	0.467	A/T	99
Ca22chr2A_C_albicans_SC5314-1464886	A1	PASS	intergenic	3111.7700000000004	25.51	122	60.00	0.437	C/T	99
Ca22chr2A_C_albicans_SC5314-1464890	A1	PASS	intergenic	3111.7700000000004	25.51	122	60.00	0.456	A/T	99
Ca22chr2A_C_albicans_SC5314-1464891	A1	PASS	intergenic	3111.7700000000004	25.30	123	60.00	0.453	A/T	99
Ca22chr2A_C_albicans_SC5314-1488278	A2	PASS	intergenic	3646.7700000000004	21.33	171	60.00	0.472	T/C	99
Ca22chr2A_C_albicans_SC5314-1488609	A2	PASS	intergenic	3638.77	18.57	196	60.00	0.462	C/A	99
Ca22chr2A_C_albicans_SC5314-1503700	A2	PASS	ORF	3027.77	20.46	148	60.00	0.444	C/T	99
Ca22chr2A_C_albicans_SC5314-1526279	A2	PASS	ORF	2632.77	18.16	145	60.00	0.49	C/T	99
Ca22chr2A_C_albicans_SC5314-1533462	A1	PASS	ORF	1917.77	18.26	105	60.00	0.486	T/C	99
Ca22chr2A_C_albicans_SC5314-1533545	A1	PASS	ORF	2409.77	20.60	117	60.00	0.504	A/G	99
Ca22chr2A_C_albicans_SC5314-1533558	A1	PASS	ORF	2409.77	21.14	114	60.00	0.491	A/G	99
Ca22chr2A_C_albicans_SC5314-1533589	A1	PASS	ORF	2228.77	21.43	104	60.00	0.505	T/C	99
Ca22chr2A_C_albicans_SC5314-1533604	A1	PASS	ORF	2228.77	22.51	99	60.00	0.49	A/G	99
Ca22chr2A_C_albicans_SC5314-1533696	A1	PASS	ORF	1675.77	15.37	109	60.00	0.527	A/G	99
Ca22chr2A_C_albicans_SC5314-1533738	A1	PASS	ORF	2130.77	17.05	125	60.00	0.5	G/T	99
Ca22chr2A_C_albicans_SC5314-1533879	A1	PASS	ORF	2480.77	19.53	127	60.00	0.458	T/C	99
Ca22chr2A_C_albicans_SC5314-1534047	A1	PASS	ORF	1653.77	16.54	100	60.00	0.529	G/A	99
Ca22chr2A_C_albicans_SC5314-1534080	A1	PASS	ORF	2425.77	20.56	118	60.00	0.455	G/A	99
Ca22chr2A_C_albicans_SC5314-1534132	A1	PASS	ORF	3092.77	21.93	141	60.00	0.454	G/A	99
Ca22chr2A_C_albicans_SC5314-1534141	A1	PASS	ORF	3092.77	21.93	141	60.00	0.469	A/G	99
Ca22chr2A_C_albicans_SC5314-1551801	A2	PASS	intergenic	3506.7700000000004	23.22	151	60.00	0.456	C/A	99
Ca22chr2A_C_albicans_SC5314-1557756	A2	PASS	intergenic	1917.77	13.32	144	60.00	0.619	A/G	99
Ca22chr2A_C_albicans_SC5314-1576164	A2	PASS	intergenic	3907.77	18.18	215	60.00	0.488	T/C	99
Ca22chr2A_C_albicans_SC5314-1576186	A2	PASS	intergenic	4183.77	19.83	211	60.00	0.472	T/A	99
Ca22chr2A_C_albicans_SC5314-1576310	A2	PASS	intergenic	3381.7700000000004	18.28	185	60.00	0.525	A/C	99
Ca22chr2A_C_albicans_SC5314-1576314	A2	PASS	intergenic	3381.7700000000004	19.11	177	60.00	0.523	C/G	99
Ca22chr2A_C_albicans_SC5314-1576502	A2	PASS	intergenic	3567.77	17.32	206	60.00	0.507	T/C	99
Ca22chr2A_C_albicans_SC5314-1576522	A2	PASS	intergenic	3644.7699999999995	17.52	208	60.00	0.51	C/T	99
Ca22chr2A_C_albicans_SC5314-1576897	A2	PASS	intergenic	3001.7700000000004	17.76	169	60.00	0.5	A/G	99
Ca22chr2A_C_albicans_SC5314-1577068	A2	PASS	intergenic	2925.77	17.01	172	60.00	0.512	T/C	99
Ca22chr2A_C_albicans_SC5314-1577251	A2	PASS	intergenic	3863.77	28.00	138	60.32	0.486	A/T	99
Ca22chr2A_C_albicans_SC5314-1577270	A2	PASS	intergenic	3863.77	28.00	138	60.39	0.461	T/C	99
Ca22chr2A_C_albicans_SC5314-1577325	A2	PASS	intergenic	3213.77	21.14	152	60.28	0.5	T/C	99
Ca22chr2A_C_albicans_SC5314-1577340	A2	PASS	ORF	3213.77	20.73	155	60.21	0.516	T/C	99
Ca22chr2A_C_albicans_SC5314-1614618	A2	PASS	ORF	2975.77	23.43	127	60.00	0.427	A/G	99
Ca22chr2A_C_albicans_SC5314-1614625	A2	PASS	ORF	2975.77	23.81	125	60.00	0.423	G/A	99
Ca22chr2A_C_albicans_SC5314-1614657	A2	PASS	ORF	2315.77	20.31	114	60.00	0.432	G/A	99
Ca22chr2A_C_albicans_SC5314-1614890	A2	PASS	ORF	2477.77	19.66	126	60.00	0.472	T/C	99
Ca22chr2A_C_albicans_SC5314-1615152	A2	PASS	ORF	2047.77	20.90	98	60.22	0.392	A/T	99
Ca22chr2A_C_albicans_SC5314-1646480	A1	PASS	exon	1940.77	16.31	119	60.00	0.529	C/T	99
Ca22chr2A_C_albicans_SC5314-1646504	A1	PASS	exon	1779.77	15.08	118	60.00	0.533	G/A	99
Ca22chr2A_C_albicans_SC5314-1646607	A1	PASS	exon	1612.77	13.33	121	60.00	0.598	A/G	99
Ca22chr2A_C_albicans_SC5314-1673445	A2	PASS	ORF	3224.61	19.91	162	60.00	0.463	G/T	99
Ca22chr2A_C_albicans_SC5314-1713908	A1	PASS	intergenic	2982.77	24.45	122	60.00	0.452	C/T	99
Ca22chr2A_C_albicans_SC5314-1739703	A1	PASS	ORF	2671.7700000000004	18.95	141	60.00	0.475	G/A	99
Ca22chr2A_C_albicans_SC5314-1739848	A1	PASS	ORF	1767.77	19.86	89	60.00	0.478	C/G	99
Ca22chr2A_C_albicans_SC5314-1740309	A1	PASS	ORF	2679.7699999999995	20.77	129	60.75	0.548	C/T	99
Ca22chr2A_C_albicans_SC5314-1740378	A1	PASS	ORF	1962.77	17.22	114	60.09	0.522	C/T	99
Ca22chr2A_C_albicans_SC5314-1740430	A1	PASS	ORF	2210.77	17.55	126	60.00	0.512	T/C	99
Ca22chr2A_C_albicans_SC5314-1740492	A1	PASS	ORF	2385.77	19.24	124	60.09	0.468	A/G	99
Ca22chr2A_C_albicans_SC5314-1740771	A1	PASS	ORF	2538.77	19.99	127	60.00	0.458	G/A	99
Ca22chr2A_C_albicans_SC5314-1740908	A1	PASS	intergenic	2408.77	22.72	106	60.00	0.387	C/T	99
Ca22chr2A_C_albicans_SC5314-1741016	A1	PASS	intergenic	2759.7699999999995	24.21	114	60.00	0.538	A/G	99
Ca22chr2A_C_albicans_SC5314-1741041	A1	PASS	intergenic	2759.7699999999995	22.26	124	60.00	0.526	G/A	99
Ca22chr2A_C_albicans_SC5314-1741151	A1	PASS	intergenic	1858.77	18.22	102	60.00	0.495	T/C	99
Ca22chr2A_C_albicans_SC5314-1741200	A1	PASS	intergenic	2184.77	17.34	126	60.00	0.516	C/T	99
Ca22chr2A_C_albicans_SC5314-1741289	A1	PASS	intergenic	1968.77	17.90	110	60.00	0.5	T/G	99
Ca22chr2A_C_albicans_SC5314-1797434	A2	PASS	intergenic	2448.77	15.40	159	61.28	0.494	T/C	99
Ca22chr2A_C_albicans_SC5314-1797483	A2	PASS	intergenic	2769.7699999999995	19.37	143	61.05	0.5	C/T	99
Ca22chr2A_C_albicans_SC5314-1797486	A2	PASS	intergenic	2769.7699999999995	19.64	141	61.07	0.5	A/G	99
Ca22chr2A_C_albicans_SC5314-1797547	A2	PASS	ORF	2745.77	17.27	159	60.41	0.524	T/C	99
Ca22chr2A_C_albicans_SC5314-1797549	A2	PASS	ORF	3263.73	20.27	161	60.20	0.506	G/A	99
Ca22chr2A_C_albicans_SC5314-1797557	A2	PASS	ORF	3297.77	20.48	161	60.00	0.497	C/A	99
Ca22chr2A_C_albicans_SC5314-1797574	A2	PASS	ORF	2957.77	17.93	165	60.00	0.515	C/T	99
Ca22chr2A_C_albicans_SC5314-1813490	A1	PASS	ORF	3017.77	23.76	127	60.00	0.45	C/T	99
Ca22chr2A_C_albicans_SC5314-1813508	A1	PASS	ORF	3017.77	24.94	121	60.00	0.487	T/C	99
Ca22chr2A_C_albicans_SC5314-1813511	A1	PASS	ORF	3017.77	25.36	119	60.00	0.495	C/A	99
Ca22chr2A_C_albicans_SC5314-1813514	A1	PASS	ORF	3017.77	26.47	114	60.00	0.468	T/C	99
Ca22chr2A_C_albicans_SC5314-1813547	A1	PASS	ORF	1932.77	16.66	116	60.00	0.526	A/G	99
Ca22chr2A_C_albicans_SC5314-1813769	A1	PASS	ORF	1531.77	14.73	104	60.00	0.557	A/G	99
Ca22chr2A_C_albicans_SC5314-1813967	A1	PASS	ORF	1685.77	16.21	104	60.00	0.543	G/A	99
Ca22chr2A_C_albicans_SC5314-1814048	A1	PASS	ORF	2286.77	20.42	112	60.00	0.523	A/G	99
Ca22chr2A_C_albicans_SC5314-1814050	A1	PASS	ORF	2286.77	20.24	113	60.00	0.523	T/C	99
Ca22chr2A_C_albicans_SC5314-1814051	A1	PASS	ORF	2286.77	20.42	112	60.00	0.519	T/C	99
Ca22chr2A_C_albicans_SC5314-1814144	A1	PASS	ORF	2197.77	20.35	108	60.00	0.454	A/G	99
Ca22chr2A_C_albicans_SC5314-1827523	A1	PASS	ORF	665.77	7.16	93	59.57	0.66	T/C	99
Ca22chr2A_C_albicans_SC5314-1862206	A1	PASS	ORF	1615.77	22.44	72	59.82	0.437	T/C	99
Ca22chr2A_C_albicans_SC5314-1862215	A1	PASS	ORF	1615.77	23.42	69	59.81	0.451	A/G	99
Ca22chr2A_C_albicans_SC5314-1866410	A1	PASS	ORF	1449.77	12.61	115	58.73	0.64	A/T	99
Ca22chr2A_C_albicans_SC5314-1866440	A1	PASS	ORF	1543.73	13.42	115	58.76	0.361	A/T	99
Ca22chr2A_C_albicans_SC5314-1866482	A1	PASS	ORF	944.73	7.87	120	59.37	1	C/T	99
Ca22chr2A_C_albicans_SC5314-1866520	A1	PASS	ORF	1586.77	15.26	104	60.00	0.557	C/T	99
Ca22chr2A_C_albicans_SC5314-1866570	A1	PASS	ORF	2376.77	21.41	111	60.00	0.544	G/A	99
Ca22chr2A_C_albicans_SC5314-1866587	A1	PASS	ORF	2376.77	19.81	120	60.00	0.541	C/T	99
Ca22chr2A_C_albicans_SC5314-1866620	A1	PASS	ORF	2339.77	19.18	122	60.00	0.543	C/T	99
Ca22chr2A_C_albicans_SC5314-1866629	A1	PASS	ORF	2339.77	19.50	120	60.00	0.546	C/T	99
Ca22chr2A_C_albicans_SC5314-1866631	A1	PASS	ORF	2339.77	19.50	120	60.00	0.538	C/T	99
Ca22chr2A_C_albicans_SC5314-1866690	A1	PASS	ORF	2013.77	17.82	113	60.00	0.517	A/G	99
Ca22chr2A_C_albicans_SC5314-1866723	A1	PASS	ORF	2453.77	21.15	116	60.00	0.479	T/A	99
Ca22chr2A_C_albicans_SC5314-1866732	A1	PASS	ORF	2453.77	20.28	121	60.00	0.508	G/A	99
Ca22chr2A_C_albicans_SC5314-1866817	A1	PASS	ORF	1947.77	15.84	123	60.00	0.544	G/T	99
Ca22chr2A_C_albicans_SC5314-1867001	A1	PASS	ORF	2152.77	17.94	120	60.00	0.504	T/C	99
Ca22chr2A_C_albicans_SC5314-1867146	A1	PASS	ORF	3188.8099999999995	24.34	131	60.00	0.526	C/A	99
Ca22chr2A_C_albicans_SC5314-1867161	A1	PASS	ORF	3188.8099999999995	23.80	134	60.00	0.538	G/T	99
Ca22chr2A_C_albicans_SC5314-1867164	A1	PASS	ORF	3188.8099999999995	23.80	134	60.00	0.538	T/A	99
Ca22chr2A_C_albicans_SC5314-1867170	A1	PASS	ORF	3188.8099999999995	23.62	135	60.00	0.526	T/A	99
Ca22chr2A_C_albicans_SC5314-1867185	A1	PASS	ORF	3188.8099999999995	22.78	140	60.00	0.518	T/A	99
Ca22chr2A_C_albicans_SC5314-1867719	A1	PASS	ORF	2061.77	16.36	126	60.00	0.539	G/A	99
Ca22chr2A_C_albicans_SC5314-1867770	A1	PASS	ORF	1852.77	17.00	109	60.00	0.536	A/G	99
Ca22chr2A_C_albicans_SC5314-1867802	A1	PASS	ORF	1724.77	16.27	106	60.00	0.505	C/T	99
Ca22chr2A_C_albicans_SC5314-1867914	A1	PASS	ORF	1771.77	17.54	101	60.00	0.485	T/C	99
Ca22chr2A_C_albicans_SC5314-1867975	A1	PASS	ORF	2513.77	19.49	129	60.00	0.473	A/G	99
Ca22chr2A_C_albicans_SC5314-1868217	A1	PASS	ORF	2033.77	16.53	123	60.00	0.519	C/A	99
Ca22chr2A_C_albicans_SC5314-1868445	A1	PASS	ORF	1531.77	18.24	84	60.00	0.494	T/G	99
Ca22chr2A_C_albicans_SC5314-1868901	A1	PASS	ORF	2448.77	19.91	123	60.00	0.456	A/G	99
Ca22chr2A_C_albicans_SC5314-1869017	A1	PASS	ORF	2437.77	18.75	130	60.00	0.473	C/T	99
Ca22chr2A_C_albicans_SC5314-1869080	A1	PASS	ORF	2341.77	17.22	136	60.00	0.511	C/A	99
Ca22chr2A_C_albicans_SC5314-1870015	A1	PASS	intergenic	2066.77	29.53	70	60.00	0.507	A/G	99
Ca22chr2A_C_albicans_SC5314-1870034	A1	PASS	intergenic	2066.77	22.96	90	60.00	0.442	G/A	99
Ca22chr2A_C_albicans_SC5314-1870062	A1	PASS	intergenic	2223.77	22.69	98	60.00	0.444	G/C	99
Ca22chr2A_C_albicans_SC5314-1870076	A1	PASS	intergenic	2223.77	23.91	93	60.00	0.458	T/A	99
Ca22chr2A_C_albicans_SC5314-1870111	A1	PASS	intergenic	2670.77	29.35	91	60.00	0.404	G/A	99
Ca22chr2A_C_albicans_SC5314-1870114	A1	PASS	intergenic	2670.77	29.03	92	60.00	0.404	T/A	99
Ca22chr2A_C_albicans_SC5314-1870135	A1	PASS	intergenic	2670.77	34.69	77	60.00	0.481	A/C	99
Ca22chr2A_C_albicans_SC5314-1870140	A1	PASS	intergenic	2670.77	30.16	74	60.00	0.5	G/C	99
Ca22chr2A_C_albicans_SC5314-1870149	A1	PASS	intergenic	2670.77	27.66	73	60.00	0.532	A/G	99
Ca22chr2A_C_albicans_SC5314-1870153	A1	PASS	intergenic	2670.77	30.30	72	60.00	0.52	C/T	99
Ca22chr2A_C_albicans_SC5314-1870388	A1	PASS	intergenic	1850.77	17.46	106	60.00	0.523	A/G	99
Ca22chr2A_C_albicans_SC5314-1870478	A1	PASS	intergenic	2630.77	25.05	105	60.00	0.445	A/G	99
Ca22chr2A_C_albicans_SC5314-1870497	A1	PASS	intergenic	2630.77	22.29	118	60.00	0.463	T/A	99
Ca22chr2A_C_albicans_SC5314-1870542	A1	PASS	intergenic	2105.77	19.68	107	60.00	0.459	T/C	99
Ca22chr2A_C_albicans_SC5314-1870981	A1	PASS	intergenic	1802.77	17.50	103	60.00	0.472	G/A	99
Ca22chr2A_C_albicans_SC5314-1871120	A1	PASS	intergenic	1818.77	17.49	104	60.00	0.591	C/T	99
Ca22chr2A_C_albicans_SC5314-1871172	A1	PASS	intergenic	1476.77	13.43	110	60.10	0.559	T/C	99
Ca22chr2A_C_albicans_SC5314-1871545	A1	PASS	intergenic	2713.77	22.24	122	60.09	0.46	A/T	99
Ca22chr2A_C_albicans_SC5314-1871551	A1	PASS	intergenic	2713.77	23.00	118	60.09	0.471	T/C	99
Ca22chr2A_C_albicans_SC5314-1871617	A1	PASS	intergenic	1944.77	15.94	122	60.09	0.544	T/C	99
Ca22chr2A_C_albicans_SC5314-1871970	A1	PASS	intergenic	2774.7699999999995	19.14	145	60.00	0.483	T/C	99
Ca22chr2A_C_albicans_SC5314-1871982	A1	PASS	intergenic	2454.77	19.18	128	60.00	0.477	A/C	99
Ca22chr2A_C_albicans_SC5314-1872008	A1	PASS	intergenic	2580.77	20.98	123	60.00	0.459	C/T	99
Ca22chr2A_C_albicans_SC5314-1872012	A1	PASS	intergenic	2580.77	21.15	122	60.00	0.471	C/T	99
Ca22chr2A_C_albicans_SC5314-1872033	A1	PASS	intergenic	2573.77	21.45	120	60.00	0.408	T/G	99
Ca22chr2A_C_albicans_SC5314-1872045	A1	PASS	intergenic	2298.77	20.90	110	60.00	0.441	C/T	99
Ca22chr2A_C_albicans_SC5314-1872128	A1	PASS	intergenic	2055.77	17.72	116	60.00	0.496	T/C	99
Ca22chr2A_C_albicans_SC5314-1872157	A1	PASS	intergenic	2201.77	17.47	126	60.00	0.563	T/C	99
Ca22chr2A_C_albicans_SC5314-1872161	A1	PASS	intergenic	2201.77	18.05	122	60.00	0.552	C/T	99
Ca22chr2A_C_albicans_SC5314-1872198	A1	PASS	intergenic	2199.77	16.29	135	60.00	0.547	C/T	99
Ca22chr2A_C_albicans_SC5314-1872332	A1	PASS	intergenic	2695.77	19.82	136	60.00	0.454	C/T	99
Ca22chr2A_C_albicans_SC5314-1872363	A1	PASS	intergenic	2992.77	20.36	147	60.00	0.45	C/G	99
Ca22chr2A_C_albicans_SC5314-1872408	A1	PASS	intergenic	3121.7700000000004	21.98	142	60.00	0.454	C/T	99
Ca22chr2A_C_albicans_SC5314-1872412	A1	PASS	intergenic	3121.7700000000004	21.83	143	60.00	0.447	T/C	99
Ca22chr2A_C_albicans_SC5314-1901805	A2	PASS	ORF	2775.77	18.14	153	60.00	0.497	G/A	99
Ca22chr2A_C_albicans_SC5314-1942368	A2	PASS	ORF	3210.76	19.23	167	60.00	0.476	A/G	99
Ca22chr2A_C_albicans_SC5314-1942415	A2	PASS	ORF	4678.77	26.43	177	60.00	0.486	A/C	99
Ca22chr2A_C_albicans_SC5314-1942427	A2	PASS	ORF	4678.77	26.58	176	60.00	0.47	A/G	99
Ca22chr2A_C_albicans_SC5314-1942451	A2	PASS	ORF	3476.7700000000004	19.75	176	60.00	0.5	A/G	99
Ca22chr2A_C_albicans_SC5314-1951833	A1	PASS	ORF	265.77	2.35	113	59.52	0.846	G/A	99
Ca22chr2A_C_albicans_SC5314-1952403	A2	PASS	ORF	1730.77	16.33	106	51.28	0.368	A/G	99
Ca22chr2A_C_albicans_SC5314-1952521	A1	PASS	ORF	659.77	5.84	113	41.12	0.754	C/G	99
Ca22chr2A_C_albicans_SC5314-1952756	A1	PASS	ORF	1962.77	19.43	101	55.37	0.592	T/C	99
Ca22chr2A_C_albicans_SC5314-1988048	A1	PASS	ORF	4418.77	35.07	114	60.00	0.53	A/T	99
Ca22chr2A_C_albicans_SC5314-1988070	A1	PASS	ORF	4418.77	32.28	119	60.00	0.516	A/G	99
Ca22chr2A_C_albicans_SC5314-1988075	A1	PASS	ORF	4418.77	31.48	122	60.00	0.512	G/A	99
Ca22chr2A_C_albicans_SC5314-1988087	A1	PASS	ORF	4418.77	27.87	118	60.00	0.512	G/A	99
Ca22chr2A_C_albicans_SC5314-1988201	A1	PASS	ORF	4335.77	28.24	116	60.00	0.492	G/A	99
Ca22chr2A_C_albicans_SC5314-1988210	A1	PASS	ORF	4335.77	31.52	120	60.00	0.441	G/A	99
Ca22chr2A_C_albicans_SC5314-1988218	A1	PASS	ORF	4335.77	34.69	125	59.98	0.443	C/T	99
Ca22chr2A_C_albicans_SC5314-1988224	A1	PASS	ORF	4335.77	34.69	125	59.98	0.466	A/G	99
Ca22chr2A_C_albicans_SC5314-1988231	A1	PASS	ORF	4335.77	33.61	129	59.98	0.436	A/G	99
Ca22chr2A_C_albicans_SC5314-1988246	A1	PASS	ORF	4335.77	28.90	123	59.98	0.518	T/C	99
Ca22chr2A_C_albicans_SC5314-1988249	A1	PASS	ORF	4335.77	34.97	124	59.98	0.518	A/G	99
Ca22chr2A_C_albicans_SC5314-1988252	A1	PASS	ORF	4335.77	34.69	125	59.98	0.5	A/G	99
Ca22chr2A_C_albicans_SC5314-1988255	A1	PASS	ORF	4335.77	34.41	126	59.98	0.482	G/A	99
Ca22chr2A_C_albicans_SC5314-1988264	A1	PASS	ORF	4335.77	34.69	125	59.98	0.438	C/T	99
Ca22chr2A_C_albicans_SC5314-1988272	A1	PASS	ORF	4335.77	34.41	126	59.98	0.423	G/A	99
Ca22chr2A_C_albicans_SC5314-1988300	A1	PASS	ORF	3359.7699999999995	26.88	125	59.98	0.466	C/T	99
Ca22chr2A_C_albicans_SC5314-1988306	A1	PASS	ORF	3359.7699999999995	26.25	128	59.98	0.447	G/A	99
Ca22chr2A_C_albicans_SC5314-1988312	A1	PASS	ORF	3359.7699999999995	25.84	130	59.98	0.474	A/G	99
Ca22chr2A_C_albicans_SC5314-1988324	A1	PASS	ORF	3359.7699999999995	27.32	123	60.00	0.508	T/C	99
Ca22chr2A_C_albicans_SC5314-1988333	A1	PASS	ORF	3359.7699999999995	26.04	129	60.00	0.496	C/T	99
Ca22chr2A_C_albicans_SC5314-1988413	A1	PASS	ORF	2384.77	20.21	118	60.00	0.455	T/C	99
Ca22chr2A_C_albicans_SC5314-1988690	A1	PASS	ORF	2372.77	21.38	111	60.00	0.412	T/C	99
Ca22chr2A_C_albicans_SC5314-1988855	A1	PASS	ORF	1119.77	13.17	85	60.00	0.616	G/A	99
Ca22chr2A_C_albicans_SC5314-1989009	A1	PASS	intergenic	1741.77	19.35	90	60.00	0.478	G/T	99
Ca22chr2A_C_albicans_SC5314-1989037	A1	PASS	intergenic	1968.77	18.93	104	60.00	0.481	T/A	99
Ca22chr2A_C_albicans_SC5314-1989434	A1	PASS	intergenic	2004.77	17.74	113	60.00	0.491	T/C	99
Ca22chr2A_C_albicans_SC5314-1989537	A1	PASS	intergenic	2637.77	21.98	120	60.00	0.476	A/G	99
Ca22chr2A_C_albicans_SC5314-1989550	A1	PASS	intergenic	2637.77	21.98	120	60.00	0.516	G/A	99
Ca22chr2A_C_albicans_SC5314-2074448	A2	PASS	intergenic	3165.77	20.56	154	60.00	0.462	G/A	99
Ca22chr2A_C_albicans_SC5314-2086503	A1	PASS	intergenic	1433.77	16.67	86	55.75	0.961	G/A	99
Ca22chr2A_C_albicans_SC5314-2086521	A1	PASS	intergenic	1433.77	17.48	82	54.80	0.723	A/G	99
Ca22chr2A_C_albicans_SC5314-2086525	A1	PASS	intergenic	1433.77	16.67	86	54.72	0.678	G/A	99
Ca22chr2A_C_albicans_SC5314-2141221	A1	PASS	intergenic	1952.77	31.00	63	43.65	0.6	T/C	99
Ca22chr2A_C_albicans_SC5314-2141228	A1	PASS	intergenic	1952.77	30.04	65	46.11	0.651	C/T	99
Ca22chr2A_C_albicans_SC5314-2141232	A1	PASS	intergenic	1952.77	29.15	67	46.91	0.663	C/A	99
Ca22chr2A_C_albicans_SC5314-2141330	A1	PASS	intergenic	1421.77	18.23	78	57.33	0.717	T/A	99
Ca22chr2A_C_albicans_SC5314-2141337	A1	PASS	intergenic	1421.77	18.23	78	57.33	0.702	A/G	99
Ca22chr2A_C_albicans_SC5314-2141357	A1	PASS	intergenic	1421.77	19.48	73	56.55	0.624	C/A	99
Ca22chr2A_C_albicans_SC5314-2142374	A2	PASS	repeat_region	373.77	4.20	89	43.57	0.762	C/G	99
Ca22chr2A_C_albicans_SC5314-2145400	A1	PASS	repeat_region	207.77	3.25	64	44.37	0.826	C/T	99
Ca22chr2A_C_albicans_SC5314-2145836	A1	PASS	repeat_region	133.77	2.06	65	48.90	0.823	A/G	99
Ca22chr2A_C_albicans_SC5314-2146397	A1	PASS	repeat_region	437.77	6.73	65	50.70	0.818	A/G	99
Ca22chr2A_C_albicans_SC5314-2146398	A1	PASS	repeat_region	437.77	6.73	65	50.70	0.784	A/G	99
Ca22chr2A_C_albicans_SC5314-2146404	A1	PASS	repeat_region	437.77	6.84	64	50.33	0.806	A/C	99
Ca22chr2A_C_albicans_SC5314-2146410	A1	PASS	repeat_region	437.77	6.53	67	50.57	0.811	G/A	99
Ca22chr2A_C_albicans_SC5314-2146411	A1	PASS	repeat_region	437.77	6.44	68	50.49	0.808	A/T	99
Ca22chr2A_C_albicans_SC5314-2146423	A1	PASS	repeat_region	437.77	6.44	68	50.32	0.797	G/A	99
Ca22chr2A_C_albicans_SC5314-2146427	A1	PASS	repeat_region	437.77	5.92	74	51.01	0.824	T/C	99
Ca22chr2A_C_albicans_SC5314-2146428	A1	PASS	repeat_region	437.77	5.92	74	51.01	0.822	T/G	99
Ca22chr2A_C_albicans_SC5314-2146430	A1	PASS	repeat_region	437.77	5.61	78	51.31	0.831	C/T	99
Ca22chr2A_C_albicans_SC5314-2146448	A1	PASS	repeat_region	437.77	5.92	74	53.93	0.692	C/T	99
Ca22chr2A_C_albicans_SC5314-2146456	A1	PASS	repeat_region	437.77	5.61	78	55.66	1	A/G	99
Ca22chr2A_C_albicans_SC5314-2146458	A1	PASS	repeat_region	437.77	5.69	77	56.11	0.944	T/A	99
Ca22chr2A_C_albicans_SC5314-2146461	A1	PASS	repeat_region	437.77	5.69	77	56.53	0.901	A/C	99
Ca22chr2A_C_albicans_SC5314-2146464	A1	PASS	repeat_region	437.77	5.61	78	56.58	0.959	C/T	99
Ca22chr2A_C_albicans_SC5314-2146471	A1	PASS	repeat_region	437.77	5.84	75	56.67	1	A/G	99
Ca22chr2A_C_albicans_SC5314-2146475	A1	PASS	repeat_region	437.77	5.84	75	56.67	1	A/G	99
Ca22chr2A_C_albicans_SC5314-2146478	A1	PASS	repeat_region	437.77	5.84	75	56.67	1	A/T	99
Ca22chr2A_C_albicans_SC5314-2146481	A1	PASS	repeat_region	437.77	5.76	76	56.97	1	G/T	99
Ca22chr2A_C_albicans_SC5314-2146483	A1	PASS	repeat_region	437.77	5.92	74	57.13	1	G/A	99
Ca22chr2A_C_albicans_SC5314-2146488	A1	PASS	repeat_region	437.77	5.84	75	57.40	0.937	T/C	99
Ca22chr2A_C_albicans_SC5314-2146490	A1	PASS	repeat_region	437.77	5.69	77	57.47	1	T/A	99
Ca22chr2A_C_albicans_SC5314-2146492	A1	PASS	repeat_region	437.77	5.69	77	57.47	1	G/C	99
Ca22chr2A_C_albicans_SC5314-2146496	A1	PASS	repeat_region	437.77	5.76	76	57.79	1	G/T	99
Ca22chr2A_C_albicans_SC5314-2147214	A2	PASS	repeat_region	454.77	4.06	112	47.53	0.69	G/A	99
Ca22chr3A_C_albicans_SC5314-14323	A1	PASS	long_terminal_repeat	367.77	5.66	65	49.95	0.663	C/T	99
Ca22chr3A_C_albicans_SC5314-14942	A1	PASS	intergenic	225.77	2.86	79	48.24	0.667	T/C	99
Ca22chr3A_C_albicans_SC5314-20241	A2	PASS	ORF	2300.77	19.01	121	60.00	0.564	T/C	99
Ca22chr3A_C_albicans_SC5314-20244	A2	PASS	ORF	2300.77	18.26	126	60.00	0.562	T/C	99
Ca22chr3A_C_albicans_SC5314-20625	A2	PASS	ORF	2268.77	18.15	125	60.00	0.488	G/A	99
Ca22chr3A_C_albicans_SC5314-21146	A2	PASS	ORF	2255.77	18.64	121	60.09	0.48	A/C	99
Ca22chr3A_C_albicans_SC5314-21230	A2	PASS	intergenic	2060.77	14.02	147	60.00	0.592	T/A	99
Ca22chr3A_C_albicans_SC5314-21234	A2	PASS	intergenic	2544.77	17.08	149	60.00	0.559	C/T	99
Ca22chr3A_C_albicans_SC5314-94498	A2	PASS	intergenic	3614.7699999999995	19.97	181	60.00	0.459	T/C	99
Ca22chr3A_C_albicans_SC5314-94559	A2	PASS	intergenic	3039.7699999999995	18.09	168	60.00	0.488	A/G	99
Ca22chr3A_C_albicans_SC5314-94739	A2	PASS	intergenic	3848.77	19.64	196	60.00	0.473	T/A	99
Ca22chr3A_C_albicans_SC5314-94773	A2	PASS	intergenic	5572.77	27.86	200	60.00	0.463	T/G	99
Ca22chr3A_C_albicans_SC5314-94792	A2	PASS	intergenic	5572.77	27.05	206	60.00	0.45	C/T	99
Ca22chr3A_C_albicans_SC5314-94806	A2	PASS	intergenic	5572.77	26.92	207	60.05	0.455	C/G	99
Ca22chr3A_C_albicans_SC5314-94843	A2	PASS	intergenic	3438.77	19.32	178	60.06	0.467	A/C	99
Ca22chr3A_C_albicans_SC5314-94883	A2	PASS	intergenic	3275.77	18.51	177	60.06	0.467	C/T	99
Ca22chr3A_C_albicans_SC5314-94939	A2	PASS	intergenic	3215.74	18.59	173	60.06	0.534	T/C	99
Ca22chr3A_C_albicans_SC5314-94942	A2	PASS	intergenic	3215.74	18.38	175	60.06	0.531	G/A	99
Ca22chr3A_C_albicans_SC5314-95005	A2	PASS	intergenic	3112.77	19.10	163	60.07	0.536	G/A	99
Ca22chr3A_C_albicans_SC5314-95015	A2	PASS	intergenic	3112.77	19.45	160	60.00	0.515	T/C	99
Ca22chr3A_C_albicans_SC5314-95093	A2	PASS	intergenic	3023.77	19.14	158	60.00	0.461	A/T	99
Ca22chr3A_C_albicans_SC5314-95123	A2	PASS	intergenic	4411.77	24.93	177	60.12	0.475	T/A	99
Ca22chr3A_C_albicans_SC5314-95144	A2	PASS	intergenic	4411.77	22.98	192	60.11	0.477	T/A	99
Ca22chr3A_C_albicans_SC5314-95229	A2	PASS	intergenic	4440.77	23.62	188	60.00	0.457	G/A	99
Ca22chr3A_C_albicans_SC5314-95233	A2	PASS	intergenic	4440.77	23.62	188	60.00	0.473	C/G	99
Ca22chr3A_C_albicans_SC5314-95323	A2	PASS	intergenic	4582.77	23.74	193	60.00	0.474	C/T	99
Ca22chr3A_C_albicans_SC5314-95348	A2	PASS	intergenic	4582.77	23.26	197	60.00	0.495	T/C	99
Ca22chr3A_C_albicans_SC5314-95561	A2	PASS	intergenic	3097.77	16.22	191	60.00	0.541	G/C	99
Ca22chr3A_C_albicans_SC5314-95843	A2	PASS	ORF	2856.7700000000004	17.97	159	60.00	0.509	C/T	99
Ca22chr3A_C_albicans_SC5314-141650	A2	PASS	ORF	3352.77	19.16	175	60.00	0.475	T/C	99
Ca22chr3A_C_albicans_SC5314-174180	A2	PASS	intergenic	4810.77	23.47	205	60.00	0.471	G/A	99
Ca22chr3A_C_albicans_SC5314-174425	A2	PASS	ORF	3661.7700000000004	22.46	163	60.07	0.5	C/T	99
Ca22chr3A_C_albicans_SC5314-174449	A2	PASS	ORF	3661.7700000000004	22.33	164	60.26	0.512	A/C	99
Ca22chr3A_C_albicans_SC5314-174593	A2	PASS	ORF	2509.77	16.96	148	60.00	0.513	A/G	99
Ca22chr3A_C_albicans_SC5314-174673	A2	PASS	ORF	3924.7699999999995	23.36	168	60.00	0.456	T/G	99
Ca22chr3A_C_albicans_SC5314-174680	A2	PASS	ORF	3924.7699999999995	23.22	169	60.00	0.448	G/T	99
Ca22chr3A_C_albicans_SC5314-174696	A2	PASS	ORF	3412.77	20.56	166	60.00	0.45	C/T	99
Ca22chr3A_C_albicans_SC5314-174937	A2	PASS	intergenic	2583.77	17.34	149	60.00	0.503	T/C	99
Ca22chr3A_C_albicans_SC5314-226624	A2	PASS	ORF	3209.76	16.46	195	60.00	0.543	T/C	99
Ca22chr3A_C_albicans_SC5314-229976	A2	PASS	ORF	1633.77	13.61	120	60.09	0.577	G/A	99
Ca22chr3A_C_albicans_SC5314-230169	A1	PASS	intergenic	1599.77	24.24	66	59.75	0.535	G/A	99
Ca22chr3A_C_albicans_SC5314-234503	A2	PASS	intergenic	2255.77	16.35	138	59.13	0.473	G/A	99
Ca22chr3A_C_albicans_SC5314-236319	A1	PASS	intergenic	1260.77	13.27	95	60.34	0.612	A/T	99
Ca22chr3A_C_albicans_SC5314-236419	A1	PASS	intergenic	2252.77	19.25	117	60.28	0.517	C/T	99
Ca22chr3A_C_albicans_SC5314-236574	A1	PASS	ORF	1845.77	16.48	112	60.00	0.538	C/T	99
Ca22chr3A_C_albicans_SC5314-236625	A1	PASS	ORF	1855.77	15.34	121	60.00	0.548	T/C	99
Ca22chr3A_C_albicans_SC5314-260655	A1	PASS	ORF	2326.77	16.62	140	60.00	0.543	C/T	99
Ca22chr3A_C_albicans_SC5314-415824	A2	PASS	intron	2707.77	15.56	174	60.00	0.553	C/G	99
Ca22chr3A_C_albicans_SC5314-415883	A2	PASS	intron	1792.77	13.79	130	59.98	0.596	A/G	99
Ca22chr3A_C_albicans_SC5314-415957	A2	PASS	intron	2354.77	18.99	124	60.00	0.532	A/G	99
Ca22chr3A_C_albicans_SC5314-415966	A2	PASS	intron	2354.77	18.99	124	60.00	0.508	T/C	99
Ca22chr3A_C_albicans_SC5314-430698	A1	PASS	ORF	2548.77	19.16	133	60.00	0.507	T/C	99
Ca22chr3A_C_albicans_SC5314-430703	A1	PASS	ORF	2548.77	19.16	133	60.00	0.53	T/A	99
Ca22chr3A_C_albicans_SC5314-478355	A1	PASS	intergenic	440.77	4.90	90	60.00	0.618	G/A	99
Ca22chr3A_C_albicans_SC5314-478361	A1	PASS	intergenic	440.77	4.95	89	60.00	0.607	G/C	99
Ca22chr3A_C_albicans_SC5314-543061	A2	PASS	ORF	2533.77	16.35	155	60.00	0.541	T/C	99
Ca22chr3A_C_albicans_SC5314-543133	A2	PASS	ORF	3391.7700000000004	19.61	173	60.00	0.483	C/T	99
Ca22chr3A_C_albicans_SC5314-565011	A2	PASS	intergenic	4775.77	25.40	188	60.00	0.579	A/G	99
Ca22chr3A_C_albicans_SC5314-565013	A2	PASS	intergenic	4775.77	25.27	189	60.00	0.569	G/A	99
Ca22chr3A_C_albicans_SC5314-565024	A2	PASS	intergenic	4775.77	25.00	191	60.00	0.515	A/G	99
Ca22chr3A_C_albicans_SC5314-565045	A2	PASS	intergenic	3523.77	20.37	173	60.00	0.483	T/G	99
Ca22chr3A_C_albicans_SC5314-565063	A2	PASS	intergenic	3523.77	20.37	173	60.00	0.506	C/T	99
Ca22chr3A_C_albicans_SC5314-565161	A2	PASS	intergenic	2686.7700000000004	18.40	146	60.00	0.48	C/G	99
Ca22chr3A_C_albicans_SC5314-565256	A2	PASS	ORF	3569.7699999999995	19.72	181	60.00	0.451	A/G	99
Ca22chr3A_C_albicans_SC5314-565334	A2	PASS	ORF	4268.77	27.02	158	60.00	0.497	A/G	99
Ca22chr3A_C_albicans_SC5314-565349	A2	PASS	ORF	4268.77	26.35	162	60.00	0.561	G/A	99
Ca22chr3A_C_albicans_SC5314-565352	A2	PASS	ORF	4268.77	26.19	163	60.00	0.577	A/G	99
Ca22chr3A_C_albicans_SC5314-565355	A2	PASS	ORF	4268.77	26.19	163	60.00	0.593	A/G	99
Ca22chr3A_C_albicans_SC5314-565358	A2	PASS	ORF	4268.77	26.03	164	60.00	0.568	G/A	99
Ca22chr3A_C_albicans_SC5314-565364	A2	PASS	ORF	4268.77	25.87	165	60.00	0.491	C/T	99
Ca22chr3A_C_albicans_SC5314-565397	A2	PASS	ORF	3497.77	18.41	190	60.00	0.503	A/G	99
Ca22chr3A_C_albicans_SC5314-565430	A2	PASS	ORF	4238.77	23.29	182	60.00	0.467	T/C	99
Ca22chr3A_C_albicans_SC5314-565439	A2	PASS	ORF	4238.77	21.96	193	60.00	0.485	G/A	99
Ca22chr3A_C_albicans_SC5314-565498	A2	PASS	ORF	2729.7699999999995	18.32	149	60.00	0.5	T/C	99
Ca22chr3A_C_albicans_SC5314-565733	A2	PASS	ORF	3296.7700000000004	20.48	161	60.00	0.44	C/T	99
Ca22chr3A_C_albicans_SC5314-565899	A2	PASS	intergenic	3175.77	23.01	138	60.00	0.457	A/G	99
Ca22chr3A_C_albicans_SC5314-565916	A2	PASS	intergenic	3175.77	23.01	138	60.00	0.482	A/G	99
Ca22chr3A_C_albicans_SC5314-565964	A2	PASS	intergenic	2872.77	21.44	134	60.24	0.401	A/G	99
Ca22chr3A_C_albicans_SC5314-566286	A2	PASS	intergenic	2824.7699999999995	19.89	142	60.15	0.449	T/G	99
Ca22chr3A_C_albicans_SC5314-597140	A2	PASS	ORF	1239.77	9.54	130	59.86	0.692	A/G	99
Ca22chr3A_C_albicans_SC5314-597142	A2	PASS	ORF	1239.77	9.39	132	59.86	0.704	T/C	99
Ca22chr3A_C_albicans_SC5314-597145	A2	PASS	ORF	1239.77	9.54	130	59.86	0.704	G/C	99
Ca22chr3A_C_albicans_SC5314-597158	A2	PASS	ORF	1239.77	10.42	119	59.85	0.78	C/T	99
Ca22chr3A_C_albicans_SC5314-597159	A2	PASS	ORF	1239.77	10.69	116	59.84	0.792	T/C	99
Ca22chr3A_C_albicans_SC5314-597165	A2	PASS	ORF	1239.77	10.69	116	59.84	0.793	T/C	99
Ca22chr3A_C_albicans_SC5314-597172	A2	PASS	ORF	1239.77	11.17	111	59.83	0.821	G/A	99
Ca22chr3A_C_albicans_SC5314-601094	A2	PASS	intergenic	533.77	5.13	104	60.10	0.705	A/T	99
Ca22chr3A_C_albicans_SC5314-601545	A2	PASS	ORF	2616.7700000000004	14.62	179	60.00	0.572	C/A	99
Ca22chr3A_C_albicans_SC5314-601827	A2	PASS	ORF	3152.77	20.08	157	60.00	0.46	G/A	99
Ca22chr3A_C_albicans_SC5314-649172	A2	PASS	intergenic	2538.77	17.75	143	60.00	0.5	G/A	99
Ca22chr3A_C_albicans_SC5314-780341	A1	PASS	ORF	2102.77	16.82	125	60.00	0.524	G/A	99
Ca22chr3A_C_albicans_SC5314-841784	A2	PASS	ORF	3027.77	18.24	166	60.00	0.515	C/T	99
Ca22chr3A_C_albicans_SC5314-842057	A2	PASS	ORF	3300.77	17.10	193	60.00	0.528	G/A	99
Ca22chr3A_C_albicans_SC5314-889429	A2	PASS	repeat_region	1084.77	6.13	177	44.35	0.75	T/A	99
Ca22chr3A_C_albicans_SC5314-896216	A1	PASS	ORF	2199.77	25.28	87	60.00	0.455	C/T	99
Ca22chr3A_C_albicans_SC5314-896232	A1	PASS	ORF	2199.77	25.00	88	60.00	0.438	G/A	99
Ca22chr3A_C_albicans_SC5314-896259	A1	PASS	ORF	1725.77	19.84	87	60.00	0.443	A/G	99
Ca22chr3A_C_albicans_SC5314-896289	A1	PASS	ORF	1767.77	18.61	95	60.00	0.455	A/G	99
Ca22chr3A_C_albicans_SC5314-896409	A1	PASS	ORF	2204.77	19.86	111	60.00	0.452	C/T	99
Ca22chr3A_C_albicans_SC5314-896490	A1	PASS	ORF	1876.77	17.38	108	60.00	0.495	G/T	99
Ca22chr3A_C_albicans_SC5314-915695	A2	PASS	ORF	2853.77	17.95	159	60.00	0.5	T/C	99
Ca22chr3A_C_albicans_SC5314-916009	A2	PASS	ORF	3476.7700000000004	21.59	161	60.00	0.419	A/G	99
Ca22chr3A_C_albicans_SC5314-919351	A2	PASS	intergenic	3295.77	19.97	165	60.00	0.479	G/T	99
Ca22chr3A_C_albicans_SC5314-919354	A2	PASS	intergenic	3295.77	20.34	162	60.00	0.488	G/A	99
Ca22chr3A_C_albicans_SC5314-919417	A2	PASS	intergenic	2337.77	17.06	137	60.00	0.507	G/A	99
Ca22chr3A_C_albicans_SC5314-922416	A2	PASS	intergenic	2787.77	17.21	162	60.00	0.491	T/C	99
Ca22chr3A_C_albicans_SC5314-922610	A2	PASS	exon	3434.7699999999995	18.27	188	60.00	0.497	C/T	99
Ca22chr3A_C_albicans_SC5314-923551	A2	PASS	intergenic	2688.77	15.11	178	60.00	0.547	A/C	99
Ca22chr3A_C_albicans_SC5314-934602	A2	PASS	ORF	3408.77	19.04	179	60.00	0.462	G/C	99
Ca22chr3A_C_albicans_SC5314-957112	A2	PASS	intergenic	2934.7699999999995	18.46	159	60.00	0.488	G/A	99
Ca22chr3A_C_albicans_SC5314-1003982	A1	PASS	intergenic	2121.77	22.10	96	60.00	0.51	C/T	99
Ca22chr3A_C_albicans_SC5314-1012480	A1	PASS	ORF	1639.77	16.08	102	60.00	0.524	A/G	99
Ca22chr3A_C_albicans_SC5314-1012495	A1	PASS	ORF	1566.77	16.15	97	60.00	0.525	C/T	99
Ca22chr3A_C_albicans_SC5314-1012960	A1	PASS	ORF	1885.77	16.99	111	60.00	0.525	C/A	99
Ca22chr3A_C_albicans_SC5314-1030056	A1	PASS	ORF	1877.77	17.39	108	60.00	0.486	A/C	99
Ca22chr3A_C_albicans_SC5314-1030098	A1	PASS	ORF	2299.77	21.10	109	60.00	0.414	G/A	99
Ca22chr3A_C_albicans_SC5314-1077210	A2	PASS	ORF	2839.7699999999995	16.70	170	60.00	0.517	T/C	99
Ca22chr3A_C_albicans_SC5314-1086163	A1	PASS	intergenic	2050.77	18.48	111	60.00	0.5	T/C	99
Ca22chr3A_C_albicans_SC5314-1086186	A1	PASS	intergenic	1980.77	20.42	97	60.00	0.431	C/T	99
Ca22chr3A_C_albicans_SC5314-1086317	A1	PASS	intergenic	1706.77	14.97	114	60.00	0.551	T/G	99
Ca22chr3A_C_albicans_SC5314-1119439	A2	PASS	ORF	2511.77	16.00	157	60.00	0.506	C/T	99
Ca22chr3A_C_albicans_SC5314-1119670	A2	PASS	ORF	2804.7699999999995	19.61	143	60.00	0.476	C/T	99
Ca22chr3A_C_albicans_SC5314-1119778	A2	PASS	ORF	2941.7700000000004	17.00	173	60.00	0.591	G/A	99
Ca22chr3A_C_albicans_SC5314-1119834	A2	PASS	ORF	2574.7699999999995	16.83	153	60.00	0.532	T/G	99
Ca22chr3A_C_albicans_SC5314-1119952	A2	PASS	ORF	2981.7700000000004	17.96	166	60.00	0.482	A/C	99
Ca22chr3A_C_albicans_SC5314-1119986	A2	PASS	ORF	3670.77	20.51	179	60.00	0.508	G/A	99
Ca22chr3A_C_albicans_SC5314-1119998	A2	PASS	ORF	3670.77	19.63	187	60.00	0.515	A/G	99
Ca22chr3A_C_albicans_SC5314-1120130	A2	PASS	intergenic	3081.7700000000004	17.03	181	60.00	0.527	T/G	99
Ca22chr3A_C_albicans_SC5314-1120232	A2	PASS	intergenic	3918.77	27.03	145	60.00	0.49	A/G	99
Ca22chr3A_C_albicans_SC5314-1120233	A2	PASS	intergenic	3918.77	27.40	143	60.00	0.497	C/G	99
Ca22chr3A_C_albicans_SC5314-1120504	A2	PASS	intergenic	3195.8	17.85	179	60.00	0.551	A/G	99
Ca22chr3A_C_albicans_SC5314-1120508	A2	PASS	intergenic	3195.8	17.75	180	60.00	0.552	C/G	99
Ca22chr3A_C_albicans_SC5314-1120567	A2	PASS	intergenic	3019.7699999999995	18.99	159	60.00	0.463	G/A	99
Ca22chr3A_C_albicans_SC5314-1120626	A2	PASS	intergenic	2933.77	18.69	157	60.07	0.478	A/G	99
Ca22chr3A_C_albicans_SC5314-1120792	A2	PASS	intergenic	3468.77	19.27	180	60.06	0.481	G/A	99
Ca22chr3A_C_albicans_SC5314-1120856	A2	PASS	intergenic	3450.77	20.18	171	60.00	1	G/A	99
Ca22chr3A_C_albicans_SC5314-1120860	A1	PASS	intergenic	2693.73	26.41	102	60.00	0	A/A	99
Ca22chr3A_C_albicans_SC5314-1146952	A2	PASS	ORF	2515.77	17.11	147	49.00	0.602	G/A	99
Ca22chr3A_C_albicans_SC5314-1219908	A2	PASS	intergenic	3390.77	19.95	170	60.00	0.45	G/A	99
Ca22chr3A_C_albicans_SC5314-1246411	A1	PASS	ORF	1994.77	19.00	105	60.00	0.472	G/A	99
Ca22chr3A_C_albicans_SC5314-1246998	A1	PASS	ORF	2101.77	19.11	110	60.00	0.478	G/A	99
Ca22chr3A_C_albicans_SC5314-1247765	A1	PASS	ORF	1618.77	16.35	99	60.00	0.566	T/G	99
Ca22chr3A_C_albicans_SC5314-1247771	A1	PASS	ORF	1618.77	15.57	104	60.00	0.573	A/G	99
Ca22chr3A_C_albicans_SC5314-1247891	A1	PASS	ORF	1910.77	18.20	105	60.00	0.491	A/G	99
Ca22chr3A_C_albicans_SC5314-1247969	A1	PASS	ORF	1532.77	18.92	81	60.00	0.476	C/A	99
Ca22chr3A_C_albicans_SC5314-1248047	A1	PASS	ORF	2143.77	20.81	103	60.00	0.457	C/A	99
Ca22chr3A_C_albicans_SC5314-1248056	A1	PASS	ORF	2143.77	22.33	96	60.00	0.459	T/G	99
Ca22chr3A_C_albicans_SC5314-1272885	A1	PASS	intergenic	1359.77	12.59	108	60.00	0.63	A/G	99
Ca22chr3A_C_albicans_SC5314-1278180	A1	PASS	intergenic	1761.77	21.23	83	60.13	0.419	G/T	99
Ca22chr3A_C_albicans_SC5314-1280655	A2	PASS	ORF	578.77	3.15	184	59.26	0.897	G/T	99
Ca22chr3A_C_albicans_SC5314-1280660	A2	PASS	ORF	578.77	3.18	182	59.35	0.971	A/G	99
Ca22chr3A_C_albicans_SC5314-1280661	A2	PASS	ORF	578.77	3.16	183	59.35	0.977	G/T	99
Ca22chr3A_C_albicans_SC5314-1436730	A1	PASS	ORF	2528.77	18.59	136	60.00	0.475	G/A	99
Ca22chr3A_C_albicans_SC5314-1438571	A2	PASS	ORF	2884.7699999999995	17.48	165	60.00	0.512	C/G	99
Ca22chr3A_C_albicans_SC5314-1523791	A2	PASS	ORF	3579.7699999999995	17.13	209	60.00	0.533	C/T	99
Ca22chr3A_C_albicans_SC5314-1623647	A2	PASS	intergenic	3437.77	18.00	191	60.00	0.508	A/G	99
Ca22chr3A_C_albicans_SC5314-1735460	A1	PASS	ORF	1489.77	15.05	99	60.00	0.56	T/C	99
Ca22chr4A_C_albicans_SC5314-2721	A2	PASS	intergenic	2586.7700000000004	17.84	145	60.00	0.524	C/A	99
Ca22chr4A_C_albicans_SC5314-2723	A2	PASS	intergenic	2586.7700000000004	17.60	147	60.00	0.537	C/G	99
Ca22chr4A_C_albicans_SC5314-5677	A1	PASS	ORF	1700.77	19.11	89	60.00	0.523	C/T	99
Ca22chr4A_C_albicans_SC5314-5680	A1	PASS	ORF	1700.77	20.01	85	60.00	0.524	C/G	99
Ca22chr4A_C_albicans_SC5314-6082	A1	PASS	ORF	1441.77	17.37	83	60.00	0.488	G/A	99
Ca22chr4A_C_albicans_SC5314-6151	A1	PASS	ORF	1314.77	16.43	80	60.00	0.537	C/T	99
Ca22chr4A_C_albicans_SC5314-6205	A1	PASS	ORF	1554.77	20.73	75	60.00	0.429	C/T	99
Ca22chr4A_C_albicans_SC5314-6238	A1	PASS	ORF	1533.77	18.70	82	60.00	0.476	T/C	99
Ca22chr4A_C_albicans_SC5314-6298	A1	PASS	ORF	1497.77	15.60	96	60.00	0.541	T/C	99
Ca22chr4A_C_albicans_SC5314-6331	A1	PASS	ORF	1751.77	17.17	102	60.00	0.51	A/G	99
Ca22chr4A_C_albicans_SC5314-6409	A1	PASS	ORF	1522.77	18.35	83	60.00	0.483	A/C	99
Ca22chr4A_C_albicans_SC5314-6449	A1	PASS	ORF	1074.77	15.35	70	60.00	0.513	G/A	99
Ca22chr4A_C_albicans_SC5314-6472	A1	PASS	ORF	1291.77	20.18	64	60.00	0.485	T/C	99
Ca22chr4A_C_albicans_SC5314-6475	A1	PASS	ORF	1291.77	19.87	65	60.00	0.464	T/G	99
Ca22chr4A_C_albicans_SC5314-6525	A1	PASS	ORF	1417.77	22.15	64	60.00	0.453	C/T	99
Ca22chr4A_C_albicans_SC5314-6532	A1	PASS	ORF	1417.77	22.50	63	60.00	0.516	G/A	99
Ca22chr4A_C_albicans_SC5314-6539	A1	PASS	ORF	1417.77	22.15	64	60.00	0.477	A/G	99
Ca22chr4A_C_albicans_SC5314-6568	A1	PASS	ORF	1369.77	21.07	65	60.00	0.508	C/T	99
Ca22chr4A_C_albicans_SC5314-6570	A1	PASS	ORF	1369.77	21.07	65	60.00	0.559	G/A	99
Ca22chr4A_C_albicans_SC5314-6574	A1	PASS	ORF	1369.77	20.44	67	60.00	0.565	T/C	99
Ca22chr4A_C_albicans_SC5314-6664	A1	PASS	ORF	1741.77	23.54	74	60.00	0.538	A/C	99
Ca22chr4A_C_albicans_SC5314-6667	A1	PASS	ORF	1741.77	22.92	76	60.00	0.532	C/T	99
Ca22chr4A_C_albicans_SC5314-6725	A1	PASS	ORF	1813.77	19.30	94	60.00	0.515	C/T	99
Ca22chr4A_C_albicans_SC5314-6730	A1	PASS	ORF	1813.77	19.50	93	60.00	0.49	C/T	99
Ca22chr4A_C_albicans_SC5314-6763	A1	PASS	ORF	1577.77	16.44	96	60.00	0.51	T/C	99
Ca22chr4A_C_albicans_SC5314-6806	A1	PASS	ORF	1546.77	17.99	86	60.00	0.477	T/C	99
Ca22chr4A_C_albicans_SC5314-6826	A1	PASS	ORF	1543.77	17.54	88	60.00	0.5	C/T	99
Ca22chr4A_C_albicans_SC5314-27228	A2	PASS	intergenic	2737.77	15.73	174	60.00	0.537	G/A	99
Ca22chr4A_C_albicans_SC5314-27616	A2	PASS	ORF	3016.7700000000004	18.51	163	60.00	0.47	T/G	99
Ca22chr4A_C_albicans_SC5314-41566	A2	PASS	intergenic	1756.77	13.31	132	60.00	0.582	T/C	99
Ca22chr4A_C_albicans_SC5314-41600	A2	PASS	intergenic	2177.77	14.33	152	59.89	0.569	A/G	99
Ca22chr4A_C_albicans_SC5314-42030	A2	PASS	exon	3102.77	18.92	164	60.00	0.479	C/T	99
Ca22chr4A_C_albicans_SC5314-42168	A2	PASS	exon	3065.77	18.81	163	60.00	0.47	C/T	99
Ca22chr4A_C_albicans_SC5314-42720	A2	PASS	exon	3812.77	20.07	190	60.00	0.459	G/A	99
Ca22chr4A_C_albicans_SC5314-43466	A2	PASS	exon	3720.77	20.44	182	60.00	0.443	C/T	99
Ca22chr4A_C_albicans_SC5314-50707	A2	PASS	intergenic	3507.77	20.16	174	60.00	0.475	C/T	99
Ca22chr4A_C_albicans_SC5314-59691	A2	PASS	intergenic	3045.77	17.50	174	60.00	0.497	T/C	99
Ca22chr4A_C_albicans_SC5314-59985	A2	PASS	ORF	2249.77	15.84	142	60.00	0.537	C/T	99
Ca22chr4A_C_albicans_SC5314-60398	A2	PASS	intergenic	2529.77	17.82	142	60.00	0.483	A/G	99
Ca22chr4A_C_albicans_SC5314-60518	A2	PASS	intergenic	2785.77	16.29	171	60.00	0.552	G/A	99
Ca22chr4A_C_albicans_SC5314-60545	A2	PASS	intergenic	3828.77	21.51	178	60.00	0.531	G/A	99
Ca22chr4A_C_albicans_SC5314-60564	A2	PASS	intergenic	3828.77	21.51	178	60.00	0.492	T/C	99
Ca22chr4A_C_albicans_SC5314-60661	A2	PASS	intergenic	2045.77	14.82	138	60.00	0.571	A/G	99
Ca22chr4A_C_albicans_SC5314-60752	A2	PASS	intergenic	2813.77	18.27	154	60.00	0.5	T/C	99
Ca22chr4A_C_albicans_SC5314-60826	A2	PASS	intergenic	2963.77	19.12	155	60.00	0.446	A/G	99
Ca22chr4A_C_albicans_SC5314-60871	A2	PASS	intergenic	3788.77	23.24	163	60.00	0.444	A/T	99
Ca22chr4A_C_albicans_SC5314-60907	A2	PASS	intergenic	3515.77	20.44	172	60.00	0.491	T/A	99
Ca22chr4A_C_albicans_SC5314-60912	A2	PASS	intergenic	3515.77	20.80	169	60.00	0.503	C/T	99
Ca22chr4A_C_albicans_SC5314-60919	A2	PASS	intergenic	3515.77	20.56	171	60.00	0.517	T/C	99
Ca22chr4A_C_albicans_SC5314-61286	A2	PASS	ORF	3011.7700000000004	17.51	172	60.00	0.509	G/A	99
Ca22chr4A_C_albicans_SC5314-74219	A1	PASS	intergenic	1700.77	17.53	97	60.00	0.495	T/A	99
Ca22chr4A_C_albicans_SC5314-137715	A1	PASS	ORF	2486.77	18.29	136	60.00	0.478	G/A	99
Ca22chr4A_C_albicans_SC5314-151778	A1	PASS	ORF	3320.77	28.38	117	60.00	0.483	G/A	99
Ca22chr4A_C_albicans_SC5314-164711	A1	PASS	intergenic	3334.7699999999995	24.70	135	60.00	0.444	G/A	99
Ca22chr4A_C_albicans_SC5314-164716	A1	PASS	intergenic	3334.7699999999995	25.07	133	60.00	0.436	C/T	99
Ca22chr4A_C_albicans_SC5314-164736	A1	PASS	intergenic	3233.06	25.26	128	60.00	0.422	T/C	99
Ca22chr4A_C_albicans_SC5314-164769	A1	PASS	intergenic	2739.7699999999995	21.74	126	60.00	0.417	T/C	99
Ca22chr4A_C_albicans_SC5314-164848	A1	PASS	intergenic	2670.77	18.55	144	60.00	0.483	C/T	99
Ca22chr4A_C_albicans_SC5314-164884	A1	PASS	intergenic	2340.77	16.60	141	60.00	0.524	A/G	99
Ca22chr4A_C_albicans_SC5314-164970	A1	PASS	intergenic	3577.77	22.64	158	60.00	0.503	G/A	99
Ca22chr4A_C_albicans_SC5314-164972	A1	PASS	intergenic	3577.77	22.64	158	60.00	0.516	T/C	99
Ca22chr4A_C_albicans_SC5314-164986	A1	PASS	intergenic	3577.77	21.82	164	60.00	0.534	T/C	99
Ca22chr4A_C_albicans_SC5314-165069	A1	PASS	intergenic	2082.77	16.66	125	60.35	0.524	T/C	99
Ca22chr4A_C_albicans_SC5314-165177	A1	PASS	ORF	1740.77	14.39	121	60.09	0.574	A/G	99
Ca22chr4A_C_albicans_SC5314-165241	A1	PASS	ORF	2364.77	16.77	141	60.00	0.521	A/T	99
Ca22chr4A_C_albicans_SC5314-175922	A1	PASS	intergenic	2236.77	21.51	104	59.90	0.419	G/T	99
Ca22chr4A_C_albicans_SC5314-176934	A2	PASS	ORF	4312.77	21.89	197	60.00	0.424	G/A	99
Ca22chr4A_C_albicans_SC5314-177168	A2	PASS	ORF	3355.77	16.61	202	60.00	0.532	A/G	99
Ca22chr4A_C_albicans_SC5314-177207	A2	PASS	ORF	3224.61	16.62	194	60.00	0.535	A/T	99
Ca22chr4A_C_albicans_SC5314-177272	A2	PASS	ORF	3460.77	19.12	181	60.00	0.495	T/C	99
Ca22chr4A_C_albicans_SC5314-177461	A2	PASS	ORF	2927.77	16.92	173	60.00	0.52	T/A	99
Ca22chr4A_C_albicans_SC5314-177616	A2	PASS	ORF	3259.7699999999995	19.64	166	60.26	0.47	G/A	99
Ca22chr4A_C_albicans_SC5314-223099	A2	PASS	ORF	3689.7699999999995	16.93	218	60.00	0.532	A/C	99
Ca22chr4A_C_albicans_SC5314-223448	A2	PASS	ORF	2438.77	15.24	160	60.00	0.556	T/A	99
Ca22chr4A_C_albicans_SC5314-223543	A2	PASS	intergenic	3188.8099999999995	19.44	164	60.07	0.518	A/G	99
Ca22chr4A_C_albicans_SC5314-223552	A2	PASS	intergenic	3188.8099999999995	19.68	162	60.07	0.491	A/T	99
Ca22chr4A_C_albicans_SC5314-223593	A2	PASS	intergenic	2496.77	18.63	134	60.08	0.468	G/A	99
Ca22chr4A_C_albicans_SC5314-255833	A2	PASS	intron	3180.76	17.97	177	60.00	0.508	T/C	99
Ca22chr4A_C_albicans_SC5314-255896	A2	PASS	intron	3300.77	18.34	180	60.00	0.495	C/G	99
Ca22chr4A_C_albicans_SC5314-273635	A2	PASS	intergenic	4054.7699999999995	20.07	202	60.00	0.469	A/G	99
Ca22chr4A_C_albicans_SC5314-273735	A2	PASS	intergenic	4174.77	19.42	215	60.00	0.477	C/T	99
Ca22chr4A_C_albicans_SC5314-273835	A2	PASS	intergenic	4231.77	22.04	192	60.00	0.523	C/T	99
Ca22chr4A_C_albicans_SC5314-273852	A2	PASS	intergenic	4231.77	21.48	197	60.00	0.51	G/A	99
Ca22chr4A_C_albicans_SC5314-273910	A2	PASS	intergenic	3731.7700000000004	20.62	181	60.00	0.448	G/A	99
Ca22chr4A_C_albicans_SC5314-274140	A2	PASS	intergenic	2370.77	16.58	143	60.23	0.565	A/T	99
Ca22chr4A_C_albicans_SC5314-274143	A2	PASS	intergenic	2667.77	19.19	139	60.31	0.55	A/T	99
Ca22chr4A_C_albicans_SC5314-329272	A2	PASS	intergenic	2182.77	16.05	136	60.24	0.559	G/A	99
Ca22chr4A_C_albicans_SC5314-329350	A2	PASS	intergenic	2233.77	18.01	124	60.76	0.591	A/G	99
Ca22chr4A_C_albicans_SC5314-329424	A2	PASS	intergenic	3026.7700000000004	17.50	173	60.50	0.555	T/C	99
Ca22chr4A_C_albicans_SC5314-329426	A2	PASS	intergenic	3026.7700000000004	17.50	173	60.50	0.555	T/G	99
Ca22chr4A_C_albicans_SC5314-329456	A2	PASS	intergenic	3508.77	18.09	194	60.06	0.503	A/G	99
Ca22chr4A_C_albicans_SC5314-329526	A2	PASS	ORF	2958.77	17.82	166	60.00	0.512	A/C	99
Ca22chr4A_C_albicans_SC5314-329759	A2	PASS	ORF	4089.7699999999995	21.99	186	60.00	0.519	G/A	99
Ca22chr4A_C_albicans_SC5314-329782	A2	PASS	ORF	4089.7699999999995	22.35	183	60.00	0.473	C/T	99
Ca22chr4A_C_albicans_SC5314-329864	A2	PASS	ORF	3843.77	20.02	192	60.00	0.528	T/C	99
Ca22chr4A_C_albicans_SC5314-329880	A2	PASS	ORF	3843.77	19.61	196	60.00	0.55	A/G	99
Ca22chr4A_C_albicans_SC5314-330097	A2	PASS	ORF	2652.77	15.51	171	60.00	0.555	A/G	99
Ca22chr4A_C_albicans_SC5314-330131	A2	PASS	ORF	3043.77	17.80	171	60.00	0.514	C/T	99
Ca22chr4A_C_albicans_SC5314-330221	A2	PASS	ORF	3233.06	18.16	178	60.00	0.503	G/A	99
Ca22chr4A_C_albicans_SC5314-330309	A2	PASS	ORF	3689.7699999999995	20.16	183	60.00	0.449	A/G	99
Ca22chr4A_C_albicans_SC5314-330350	A2	PASS	ORF	4489.77	23.26	193	60.00	0.444	T/C	99
Ca22chr4A_C_albicans_SC5314-330356	A2	PASS	ORF	4489.77	22.34	201	60.00	0.446	A/T	99
Ca22chr4A_C_albicans_SC5314-330392	A2	PASS	ORF	4120.77	20.10	205	60.00	0.464	C/T	99
Ca22chr4A_C_albicans_SC5314-331202	A2	PASS	ORF	3951.7700000000004	21.71	182	60.00	0.508	G/A	99
Ca22chr4A_C_albicans_SC5314-331223	A2	PASS	ORF	3951.7700000000004	22.20	178	60.00	0.511	C/G	99
Ca22chr4A_C_albicans_SC5314-331269	A2	PASS	ORF	3088.77	16.97	182	60.00	0.53	G/A	99
Ca22chr4A_C_albicans_SC5314-331730	A2	PASS	ORF	3506.7700000000004	17.80	197	60.00	0.51	T/C	99
Ca22chr4A_C_albicans_SC5314-331894	A2	PASS	ORF	3354.7699999999995	19.17	175	60.00	0.486	T/C	99
Ca22chr4A_C_albicans_SC5314-332030	A2	PASS	ORF	3327.77	18.91	176	60.00	0.478	C/T	99
Ca22chr4A_C_albicans_SC5314-332343	A2	PASS	ORF	4511.77	22.67	199	60.00	0.502	A/G	99
Ca22chr4A_C_albicans_SC5314-332361	A2	PASS	ORF	4511.77	22.34	202	60.00	0.478	G/A	99
Ca22chr4A_C_albicans_SC5314-332482	A2	PASS	ORF	3471.7700000000004	18.18	191	60.00	0.495	C/T	99
Ca22chr4A_C_albicans_SC5314-332719	A2	PASS	ORF	2741.7700000000004	15.23	180	60.00	0.478	G/C	99
Ca22chr4A_C_albicans_SC5314-332848	A2	PASS	intergenic	3445.77	19.04	181	60.00	0.47	A/T	99
Ca22chr4A_C_albicans_SC5314-333058	A2	PASS	ORF	3322.77	16.78	198	60.00	0.522	A/G	99
Ca22chr4A_C_albicans_SC5314-333085	A2	PASS	ORF	3404.7699999999995	16.61	205	60.00	0.531	C/T	99
Ca22chr4A_C_albicans_SC5314-334267	A2	PASS	intergenic	2793.77	17.46	160	60.00	0.506	G/A	99
Ca22chr4A_C_albicans_SC5314-334332	A2	PASS	intergenic	2982.77	19.50	153	60.00	0.494	C/T	99
Ca22chr4A_C_albicans_SC5314-334411	A2	PASS	intergenic	3743.77	24.63	152	60.00	0.363	C/T	99
Ca22chr4A_C_albicans_SC5314-334565	A2	PASS	ORF	3166.7700000000004	18.96	167	60.00	0.477	A/G	99
Ca22chr4A_C_albicans_SC5314-381384	A2	PASS	ORF	3165.77	19.19	165	60.00	0.473	G/A	99
Ca22chr4A_C_albicans_SC5314-406996	A2	PASS	ORF	4432.77	23.09	192	60.00	0.487	C/G	99
Ca22chr4A_C_albicans_SC5314-407015	A2	PASS	ORF	4432.77	23.09	192	60.00	0.487	G/A	99
Ca22chr4A_C_albicans_SC5314-495928	A1	PASS	intergenic	2776.7700000000004	19.55	142	60.00	0.472	G/A	99
Ca22chr4A_C_albicans_SC5314-504721	A1	PASS	ORF	2318.77	17.97	129	60.00	0.504	G/A	99
Ca22chr4A_C_albicans_SC5314-505186	A1	PASS	ORF	2293.77	19.11	120	60.00	0.471	G/A	99
Ca22chr4A_C_albicans_SC5314-505760	A1	PASS	ORF	2208.77	17.53	126	60.00	0.485	C/T	99
Ca22chr4A_C_albicans_SC5314-505910	A1	PASS	ORF	2310.77	19.92	116	60.00	0.457	G/T	99
Ca22chr4A_C_albicans_SC5314-514700	A1	PASS	ORF	2560.77	18.42	139	60.00	0.503	C/A	99
Ca22chr4A_C_albicans_SC5314-584628	A1	PASS	ORF	1918.77	19.19	100	60.00	0.476	A/C	99
Ca22chr4A_C_albicans_SC5314-584664	A1	PASS	ORF	2125.77	19.50	109	60.00	0.469	A/G	99
Ca22chr4A_C_albicans_SC5314-584709	A1	PASS	ORF	1926.77	17.68	109	60.00	0.518	C/T	99
Ca22chr4A_C_albicans_SC5314-585294	A1	PASS	ORF	1811.77	16.32	111	60.00	0.549	T/C	99
Ca22chr4A_C_albicans_SC5314-585394	A1	PASS	ORF	2084.77	19.85	105	60.00	0.454	G/C	99
Ca22chr4A_C_albicans_SC5314-585534	A1	PASS	ORF	2548.77	21.06	121	60.00	0.438	T/C	99
Ca22chr4A_C_albicans_SC5314-585552	A1	PASS	ORF	2649.7699999999995	22.27	119	60.00	0.408	T/A	99
Ca22chr4A_C_albicans_SC5314-588992	A1	PASS	ORF	1830.77	16.64	110	60.00	0.568	T/C	99
Ca22chr4A_C_albicans_SC5314-621300	A2	PASS	intergenic	3320.77	18.66	178	60.24	0.569	T/C	99
Ca22chr4A_C_albicans_SC5314-682639	A2	PASS	ORF	2883.77	18.14	159	60.00	0.509	T/C	99
Ca22chr4A_C_albicans_SC5314-683051	A2	PASS	ORF	3150.77	17.22	183	60.00	0.529	G/A	99
Ca22chr4A_C_albicans_SC5314-683194	A2	PASS	ORF	2473.77	17.18	144	60.00	0.507	A/G	99
Ca22chr4A_C_albicans_SC5314-683242	A2	PASS	ORF	2930.77	19.28	152	60.00	0.471	T/C	99
Ca22chr4A_C_albicans_SC5314-683653	A2	PASS	ORF	3007.77	17.59	171	60.00	0.52	T/G	99
Ca22chr4A_C_albicans_SC5314-683818	A2	PASS	ORF	3230.05	19.34	167	60.00	0.476	A/T	99
Ca22chr4A_C_albicans_SC5314-689038	A2	PASS	ORF	3274.7699999999995	17.51	187	60.00	0.51	A/G	99
Ca22chr4A_C_albicans_SC5314-689193	A2	PASS	ORF	3018.77	17.25	175	60.00	0.52	G/A	99
Ca22chr4A_C_albicans_SC5314-689284	A2	PASS	ORF	3169.7699999999995	19.57	162	60.00	0.47	A/G	99
Ca22chr4A_C_albicans_SC5314-689383	A2	PASS	intergenic	3075.77	16.45	187	61.37	0.537	C/T	99
Ca22chr4A_C_albicans_SC5314-689419	A2	PASS	intergenic	2995.77	16.83	178	61.38	0.519	A/T	99
Ca22chr4A_C_albicans_SC5314-689471	A2	PASS	intergenic	4159.77	21.89	190	61.63	0.516	C/T	99
Ca22chr4A_C_albicans_SC5314-689480	A2	PASS	intergenic	4289.77	23.31	184	60.99	0.487	C/T	99
Ca22chr4A_C_albicans_SC5314-689497	A2	PASS	intergenic	4289.77	23.31	184	60.99	0.508	T/A	99
Ca22chr4A_C_albicans_SC5314-689541	A2	PASS	intergenic	3733.77	21.71	172	61.06	0.492	T/A	99
Ca22chr4A_C_albicans_SC5314-689550	A2	PASS	intergenic	3607.77	22.00	164	60.79	0.515	T/A	99
Ca22chr4A_C_albicans_SC5314-689551	A2	PASS	intergenic	3607.77	22.13	163	60.73	0.512	G/A	99
Ca22chr4A_C_albicans_SC5314-689588	A2	PASS	intergenic	3857.77	23.52	164	60.00	0.459	G/A	99
Ca22chr4A_C_albicans_SC5314-689602	A2	PASS	intergenic	3857.77	23.38	165	60.00	0.429	A/G	99
Ca22chr4A_C_albicans_SC5314-689635	A2	PASS	intergenic	3607.77	21.73	166	60.00	0.494	A/C	99
Ca22chr4A_C_albicans_SC5314-689652	A2	PASS	intergenic	3607.77	21.73	166	60.00	0.5	T/C	99
Ca22chr4A_C_albicans_SC5314-707303	A2	PASS	intergenic	3600.77	17.74	203	60.00	0.507	G/A	99
Ca22chr4A_C_albicans_SC5314-707398	A2	PASS	ORF	2928.77	14.22	206	60.00	0.596	C/T	99
Ca22chr4A_C_albicans_SC5314-707559	A2	PASS	ORF	3631.7700000000004	19.01	191	60.00	0.485	G/A	99
Ca22chr4A_C_albicans_SC5314-710644	A2	PASS	ORF	3237.77	18.50	175	60.00	0.483	G/A	99
Ca22chr4A_C_albicans_SC5314-747819	A2	PASS	intergenic	2729.7699999999995	17.96	152	60.00	0.5	A/G	99
Ca22chr4A_C_albicans_SC5314-747833	A2	PASS	intergenic	2729.7699999999995	20.37	134	60.00	0.51	A/G	99
Ca22chr4A_C_albicans_SC5314-747836	A2	PASS	intergenic	2729.7699999999995	20.37	134	60.00	0.493	T/C	99
Ca22chr4A_C_albicans_SC5314-763258	A2	PASS	ORF	2932.77	27.16	108	53.25	0.23	G/A	99
Ca22chr4A_C_albicans_SC5314-766593	A2	PASS	ORF	5355.77	29.11	184	60.00	0.535	A/G	99
Ca22chr4A_C_albicans_SC5314-780062	A2	PASS	intergenic	2618.77	15.40	170	60.06	0.566	C/T	99
Ca22chr4A_C_albicans_SC5314-780113	A2	PASS	intergenic	3210.76	21.41	150	60.07	0.519	A/T	99
Ca22chr4A_C_albicans_SC5314-780128	A2	PASS	intergenic	3210.76	21.84	147	60.07	0.49	A/T	99
Ca22chr4A_C_albicans_SC5314-780175	A2	PASS	intergenic	3167.77	24.37	130	60.00	0.454	C/T	99
Ca22chr4A_C_albicans_SC5314-780178	A2	PASS	intergenic	3167.77	24.18	131	60.00	0.45	T/C	99
Ca22chr4A_C_albicans_SC5314-781262	A2	PASS	intergenic	2973.77	18.02	165	60.00	0.48	C/A	99
Ca22chr4A_C_albicans_SC5314-786114	A1	PASS	ORF	2190.77	16.98	129	60.00	0.523	A/T	99
Ca22chr4A_C_albicans_SC5314-786330	A1	PASS	ORF	1445.77	11.66	124	60.00	0.635	A/G	99
Ca22chr4A_C_albicans_SC5314-787827	A1	PASS	ORF	1952.77	15.62	125	60.09	0.535	A/G	99
Ca22chr4A_C_albicans_SC5314-787860	A1	PASS	intergenic	2256.77	18.96	119	60.09	0.517	C/T	99
Ca22chr4A_C_albicans_SC5314-787861	A1	PASS	intergenic	2256.77	18.81	120	60.09	0.513	C/T	99
Ca22chr4A_C_albicans_SC5314-787900	A1	PASS	intergenic	2359.77	19.34	122	60.09	0.48	G/T	99
Ca22chr4A_C_albicans_SC5314-798607	A1	PASS	intergenic	546.77	6.92	79	60.00	0.615	A/T	99
Ca22chr4A_C_albicans_SC5314-798611	A1	PASS	intergenic	546.77	7.01	78	60.00	0.602	T/C	99
Ca22chr4A_C_albicans_SC5314-828513	A2	PASS	intergenic	2753.77	14.57	189	60.06	0.58	T/A	99
Ca22chr4A_C_albicans_SC5314-828598	A2	PASS	intergenic	3377.77	19.52	173	60.00	0.489	G/A	99
Ca22chr4A_C_albicans_SC5314-828599	A2	PASS	intergenic	3377.77	19.75	171	60.00	0.491	C/T	99
Ca22chr4A_C_albicans_SC5314-828783	A2	PASS	ORF	2792.77	18.50	151	60.57	0.445	C/T	99
Ca22chr4A_C_albicans_SC5314-829030	A2	PASS	ORF	3981.7700000000004	21.29	187	60.00	0.51	C/T	99
Ca22chr4A_C_albicans_SC5314-829046	A2	PASS	ORF	3981.7700000000004	22.75	175	60.00	0.492	G/A	99
Ca22chr4A_C_albicans_SC5314-829255	A2	PASS	ORF	3715.77	20.64	180	60.00	0.429	A/T	99
Ca22chr4A_C_albicans_SC5314-829291	A2	PASS	ORF	3765.77	19.41	194	60.00	0.47	T/A	99
Ca22chr4A_C_albicans_SC5314-843692	A1	PASS	intergenic	1498.77	18.28	82	59.99	0.656	G/T	99
Ca22chr4A_C_albicans_SC5314-878551	A1	PASS	intergenic	2900.77	23.02	126	60.17	0.438	G/T	99
Ca22chr4A_C_albicans_SC5314-878561	A1	PASS	intergenic	2900.77	23.21	125	60.35	0.454	C/G	99
Ca22chr4A_C_albicans_SC5314-878592	A1	PASS	intergenic	2150.77	17.49	123	60.35	0.52	T/C	99
Ca22chr4A_C_albicans_SC5314-908179	A1	PASS	intergenic	2907.77	20.92	139	60.00	0.479	C/T	99
Ca22chr4A_C_albicans_SC5314-908197	A1	PASS	intergenic	2907.77	23.26	125	60.00	0.545	C/T	99
Ca22chr4A_C_albicans_SC5314-908199	A1	PASS	intergenic	2907.77	23.26	125	60.00	0.553	G/A	99
Ca22chr4A_C_albicans_SC5314-908233	A1	PASS	intergenic	2138.77	16.97	126	60.00	0.539	G/A	99
Ca22chr4A_C_albicans_SC5314-908241	A1	PASS	intergenic	3753.77	31.02	121	60.00	0.467	A/C	99
Ca22chr4A_C_albicans_SC5314-908261	A1	PASS	intergenic	3753.77	30.52	123	60.00	0.635	C/T	99
Ca22chr4A_C_albicans_SC5314-908263	A1	PASS	intergenic	3753.77	29.79	126	60.00	0.638	G/A	99
Ca22chr4A_C_albicans_SC5314-908265	A1	PASS	intergenic	3753.77	30.03	125	60.00	0.638	A/T	99
Ca22chr4A_C_albicans_SC5314-908271	A1	PASS	intergenic	3753.77	32.08	117	60.00	0.614	A/G	99
Ca22chr4A_C_albicans_SC5314-908278	A1	PASS	intergenic	3753.77	31.54	119	60.00	0.605	C/T	99
Ca22chr4A_C_albicans_SC5314-908280	A1	PASS	intergenic	3753.77	31.81	118	60.00	0.609	A/G	99
Ca22chr4A_C_albicans_SC5314-908288	A1	PASS	intergenic	3753.77	30.52	123	60.00	0.591	T/C	99
Ca22chr4A_C_albicans_SC5314-908289	A1	PASS	intergenic	3753.77	30.27	124	60.00	0.585	C/T	99
Ca22chr4A_C_albicans_SC5314-908299	A1	PASS	intergenic	2381.77	18.61	128	60.00	0.547	G/A	99
Ca22chr4A_C_albicans_SC5314-908310	A1	PASS	intergenic	2381.77	17.51	136	60.00	0.526	T/C	99
Ca22chr4A_C_albicans_SC5314-908371	A1	PASS	intergenic	2745.77	27.19	101	60.00	0.58	C/T	99
Ca22chr4A_C_albicans_SC5314-908388	A1	PASS	intergenic	2745.77	25.42	108	60.00	0.569	G/A	99
Ca22chr4A_C_albicans_SC5314-911035	A2	PASS	ORF	2852.77	16.21	176	60.00	0.545	C/T	99
Ca22chr4A_C_albicans_SC5314-971978	A2	PASS	ORF	1464.77	10.61	138	60.00	0.576	G/A	99
Ca22chr4A_C_albicans_SC5314-1024029	A2	PASS	ORF	2886.7700000000004	17.29	167	60.00	0.532	A/T	99
Ca22chr4A_C_albicans_SC5314-1029238	A2	PASS	ORF	2622.77	15.80	166	60.00	0.537	G/A	99
Ca22chr4A_C_albicans_SC5314-1030215	A2	PASS	intergenic	6680.77	33.40	200	60.00	0.561	A/T	99
Ca22chr4A_C_albicans_SC5314-1030221	A2	PASS	intergenic	6680.77	34.80	192	60.00	0.577	C/G	99
Ca22chr4A_C_albicans_SC5314-1030237	A2	PASS	intergenic	6680.77	34.98	191	60.00	0.596	G/A	99
Ca22chr4A_C_albicans_SC5314-1030239	A2	PASS	intergenic	6680.77	26.90	187	60.00	0.595	T/C	99
Ca22chr4A_C_albicans_SC5314-1030252	A2	PASS	intergenic	6680.77	33.57	199	60.00	0.593	T/A	99
Ca22chr4A_C_albicans_SC5314-1030256	A2	PASS	intergenic	6680.77	33.91	197	60.00	0.589	C/A	99
Ca22chr4A_C_albicans_SC5314-1030275	A2	PASS	intergenic	6680.77	33.74	198	60.00	0.601	T/G	99
Ca22chr4A_C_albicans_SC5314-1030276	A2	PASS	intergenic	6680.77	34.26	195	60.00	0.611	T/G	99
Ca22chr4A_C_albicans_SC5314-1030296	A2	PASS	intergenic	6680.77	33.74	198	60.00	0.574	T/C	99
Ca22chr4A_C_albicans_SC5314-1030298	A2	PASS	intergenic	6680.77	34.09	196	60.00	0.57	T/C	99
Ca22chr4A_C_albicans_SC5314-1030309	A2	PASS	intergenic	6680.77	30.72	182	60.00	0.521	T/A	99
Ca22chr4A_C_albicans_SC5314-1030316	A2	PASS	intergenic	6680.77	25.26	185	60.00	0.492	C/G	99
Ca22chr4A_C_albicans_SC5314-1030497	A2	PASS	intergenic	3477.77	18.60	187	60.00	0.5	G/A	99
Ca22chr4A_C_albicans_SC5314-1030518	A2	PASS	intergenic	3392.77	17.67	192	60.00	0.503	A/C	99
Ca22chr4A_C_albicans_SC5314-1030546	A2	PASS	intergenic	3159.7699999999995	18.16	174	60.00	0.5	C/T	99
Ca22chr4A_C_albicans_SC5314-1030572	A2	PASS	intergenic	2826.7700000000004	16.43	172	60.00	0.537	C/T	99
Ca22chr4A_C_albicans_SC5314-1030606	A2	PASS	intergenic	4349.77	26.85	162	60.00	0.612	T/C	99
Ca22chr4A_C_albicans_SC5314-1030607	A2	PASS	intergenic	4349.77	27.36	159	60.00	0.622	T/C	99
Ca22chr4A_C_albicans_SC5314-1030611	A2	PASS	intergenic	4349.77	27.19	160	60.00	0.625	C/T	99
Ca22chr4A_C_albicans_SC5314-1030616	A2	PASS	intergenic	4349.77	28.81	151	60.00	0.622	G/T	99
Ca22chr4A_C_albicans_SC5314-1030634	A2	PASS	intergenic	3065.77	21.44	143	59.82	0.551	C/T	99
Ca22chr4A_C_albicans_SC5314-1030650	A2	PASS	intergenic	2663.77	19.73	135	59.81	0.595	G/A	99
Ca22chr4A_C_albicans_SC5314-1030656	A2	PASS	intergenic	2663.77	19.16	139	59.82	0.602	C/T	99
Ca22chr4A_C_albicans_SC5314-1030697	A2	PASS	intergenic	3829.7699999999995	24.87	154	59.84	0.604	A/G	99
Ca22chr4A_C_albicans_SC5314-1031540	A2	PASS	intergenic	3931.7700000000004	20.69	190	59.97	0.49	A/G	99
Ca22chr4A_C_albicans_SC5314-1031546	A2	PASS	intergenic	3593.77	18.72	192	60.02	0.521	T/C	99
Ca22chr4A_C_albicans_SC5314-1031547	A2	PASS	intergenic	3931.7700000000004	20.69	190	60.02	0.505	G/A	99
Ca22chr4A_C_albicans_SC5314-1031642	A2	PASS	intergenic	4078.77	22.66	180	60.18	0.53	T/A	99
Ca22chr4A_C_albicans_SC5314-1031643	A2	PASS	intergenic	4078.77	22.79	179	60.18	0.539	T/A	99
Ca22chr4A_C_albicans_SC5314-1031662	A2	PASS	intergenic	4078.77	24.13	169	60.19	0.494	C/G	99
Ca22chr4A_C_albicans_SC5314-1031664	A2	PASS	intergenic	4078.77	23.99	170	60.19	0.5	G/A	99
Ca22chr4A_C_albicans_SC5314-1031672	A2	PASS	intergenic	4078.77	23.85	171	60.19	0.48	G/A	99
Ca22chr4A_C_albicans_SC5314-1031699	A2	PASS	intergenic	3964.7699999999995	23.32	170	60.13	0.48	G/A	99
Ca22chr4A_C_albicans_SC5314-1031715	A2	PASS	intergenic	3964.7699999999995	22.40	177	60.00	0.494	G/A	99
Ca22chr4A_C_albicans_SC5314-1031716	A2	PASS	intergenic	3964.7699999999995	22.66	175	60.00	0.491	C/T	99
Ca22chr4A_C_albicans_SC5314-1031748	A2	PASS	intergenic	3491.7700000000004	21.16	165	60.00	0.539	G/A	99
Ca22chr4A_C_albicans_SC5314-1031768	A2	PASS	intergenic	3491.7700000000004	21.55	162	60.00	0.532	G/A	99
Ca22chr4A_C_albicans_SC5314-1031775	A2	PASS	intergenic	3491.7700000000004	22.53	155	60.00	0.572	A/G	99
Ca22chr4A_C_albicans_SC5314-1031778	A2	PASS	intergenic	3491.7700000000004	22.82	153	60.00	0.577	A/G	99
Ca22chr4A_C_albicans_SC5314-1031780	A2	PASS	intergenic	3491.7700000000004	22.53	155	60.00	0.586	A/G	99
Ca22chr4A_C_albicans_SC5314-1031859	A2	PASS	intergenic	2797.77	17.49	160	60.00	0.521	T/G	99
Ca22chr4A_C_albicans_SC5314-1035570	A2	PASS	ORF	4335.77	21.15	205	60.00	0.533	C/T	99
Ca22chr4A_C_albicans_SC5314-1035610	A2	PASS	ORF	3575.77	19.65	182	60.00	0.514	A/G	99
Ca22chr4A_C_albicans_SC5314-1035619	A2	PASS	ORF	3575.77	20.67	173	60.00	0.526	T/C	99
Ca22chr4A_C_albicans_SC5314-1096760	A2	PASS	intergenic	2484.77	16.68	149	60.00	0.537	G/A	99
Ca22chr4A_C_albicans_SC5314-1096819	A2	PASS	intergenic	2024.77	16.07	126	60.00	0.554	C/T	99
Ca22chr4A_C_albicans_SC5314-1096890	A2	PASS	intergenic	2246.77	14.68	153	60.00	0.568	C/T	99
Ca22chr4A_C_albicans_SC5314-1096949	A2	PASS	intergenic	3127.77	18.40	170	60.00	0.596	T/C	99
Ca22chr4A_C_albicans_SC5314-1096974	A2	PASS	intergenic	3127.77	17.98	174	60.00	0.589	T/C	99
Ca22chr4A_C_albicans_SC5314-1146407	A2	PASS	ORF	3104.7699999999995	15.92	195	61.05	0.543	G/A	99
Ca22chr4A_C_albicans_SC5314-1171820	A2	PASS	ORF	2919.7699999999995	17.70	165	60.00	0.506	T/G	99
Ca22chr4A_C_albicans_SC5314-1171916	A2	PASS	ORF	2851.7700000000004	18.05	158	60.00	0.503	A/G	99
Ca22chr4A_C_albicans_SC5314-1173916	A2	PASS	intergenic	2279.77	16.17	141	61.29	0.551	A/G	99
Ca22chr4A_C_albicans_SC5314-1174229	A2	PASS	ORF	2157.77	16.10	134	60.08	0.493	T/C	99
Ca22chr4A_C_albicans_SC5314-1174417	A2	PASS	ORF	2099.77	13.72	153	60.00	0.609	A/G	99
Ca22chr4A_C_albicans_SC5314-1174465	A2	PASS	intergenic	3480.77	23.68	147	60.00	0.541	A/G	99
Ca22chr4A_C_albicans_SC5314-1174530	A2	PASS	intergenic	3490.77	24.07	145	60.15	0.47	T/G	99
Ca22chr4A_C_albicans_SC5314-1174549	A2	PASS	intergenic	3490.77	23.75	147	60.15	0.477	T/A	99
Ca22chr4A_C_albicans_SC5314-1174624	A2	PASS	intergenic	2282.77	16.66	137	60.08	0.507	T/G	99
Ca22chr4A_C_albicans_SC5314-1194327	A1	PASS	intergenic	842.73	9.69	87	60.00	1	A/G	99
Ca22chr4A_C_albicans_SC5314-1194336	A1	PASS	intergenic	851.77	10.39	82	60.00	1	G/A	99
Ca22chr4A_C_albicans_SC5314-1194339	A1	PASS	intergenic	851.77	9.90	86	60.00	1	T/C	99
Ca22chr4A_C_albicans_SC5314-1194342	A1	PASS	intergenic	851.77	10.14	84	60.00	1	A/C	99
Ca22chr4A_C_albicans_SC5314-1194351	A1	PASS	intergenic	851.77	10.78	79	60.00	1	G/A	99
Ca22chr4A_C_albicans_SC5314-1194353	A1	PASS	intergenic	851.77	11.06	77	60.00	1	A/C	99
Ca22chr4A_C_albicans_SC5314-1194551	A1	PASS	repeat_region	321.77	4.47	72	56.72	0.753	T/A	99
Ca22chr4A_C_albicans_SC5314-1194559	A1	PASS	repeat_region	321.77	4.53	71	56.67	0.735	T/G	99
Ca22chr4A_C_albicans_SC5314-1195136	A2	PASS	repeat_region	1046.77	7.07	148	46.35	0.835	C/T	99
Ca22chr4A_C_albicans_SC5314-1204139	A2	PASS	repeat_region	304.77	2.19	139	47.75	0.804	C/T	99
Ca22chr4A_C_albicans_SC5314-1204219	A1	PASS	repeat_region	506.77	3.62	140	50.32	0.756	A/G	99
Ca22chr4A_C_albicans_SC5314-1206274	A2	PASS	repeat_region	2878.77	29.08	99	44.69	0.763	T/C	99
Ca22chr4A_C_albicans_SC5314-1206301	A2	PASS	repeat_region	427.77	3.69	116	44.86	0.835	A/G	99
Ca22chr4A_C_albicans_SC5314-1206323	A2	PASS	repeat_region	2878.77	22.49	128	44.23	0.688	T/C	99
Ca22chr4A_C_albicans_SC5314-1206610	A1	PASS	repeat_region	484.77	2.97	163	41.46	0.876	A/T	99
Ca22chr4A_C_albicans_SC5314-1209693	A2	PASS	intergenic	2988.77	17.90	167	60.00	0.509	A/G	99
Ca22chr4A_C_albicans_SC5314-1209783	A2	PASS	intergenic	2543.77	16.20	157	60.00	0.568	C/G	99
Ca22chr4A_C_albicans_SC5314-1209785	A2	PASS	intergenic	2543.77	16.00	159	60.00	0.573	G/A	99
Ca22chr4A_C_albicans_SC5314-1209950	A2	PASS	intergenic	3168.77	17.70	179	60.00	0.508	A/T	99
Ca22chr4A_C_albicans_SC5314-1243517	A2	PASS	intergenic	2981.7700000000004	17.75	168	60.00	0.48	C/G	99
Ca22chr4A_C_albicans_SC5314-1243710	A2	PASS	intergenic	2842.77	18.46	154	60.00	0.484	G/A	99
Ca22chr4A_C_albicans_SC5314-1286224	A2	PASS	ORF	3868.77	19.64	197	60.00	0.468	T/G	99
Ca22chr4A_C_albicans_SC5314-1286322	A2	PASS	intergenic	3593.77	21.39	168	60.00	0.424	G/A	99
Ca22chr4A_C_albicans_SC5314-1286407	A2	PASS	intergenic	3265.77	21.07	155	60.00	0.525	C/T	99
Ca22chr4A_C_albicans_SC5314-1286426	A2	PASS	intergenic	3265.77	20.67	158	60.00	0.567	C/T	99
Ca22chr4A_C_albicans_SC5314-1311405	A2	PASS	ORF	4119.77	20.50	201	60.00	0.441	G/A	99
Ca22chr4A_C_albicans_SC5314-1311662	A2	PASS	ORF	3003.77	17.88	168	60.00	0.512	T/C	99
Ca22chr4A_C_albicans_SC5314-1311726	A2	PASS	ORF	4087.77	20.04	204	60.00	0.463	C/T	99
Ca22chr4A_C_albicans_SC5314-1311789	A2	PASS	ORF	3638.77	18.95	192	60.00	0.474	G/A	99
Ca22chr4A_C_albicans_SC5314-1311909	A2	PASS	ORF	2610.77	15.18	172	60.00	0.554	T/C	99
Ca22chr4A_C_albicans_SC5314-1312143	A2	PASS	ORF	5417.77	28.22	192	60.00	0.521	G/A	99
Ca22chr4A_C_albicans_SC5314-1312152	A2	PASS	ORF	5417.77	27.93	194	60.00	0.518	A/G	99
Ca22chr4A_C_albicans_SC5314-1312172	A2	PASS	ORF	5417.77	27.64	196	60.00	0.535	G/A	99
Ca22chr4A_C_albicans_SC5314-1312182	A2	PASS	ORF	5417.77	27.36	198	60.00	0.535	T/C	99
Ca22chr4A_C_albicans_SC5314-1312202	A2	PASS	ORF	5417.77	27.36	198	60.00	0.515	T/C	99
Ca22chr4A_C_albicans_SC5314-1312447	A2	PASS	ORF	3534.7699999999995	19.97	177	60.00	0.456	T/G	99
Ca22chr4A_C_albicans_SC5314-1312493	A2	PASS	intergenic	4925.77	24.03	205	60.00	0.445	C/T	99
Ca22chr4A_C_albicans_SC5314-1312518	A2	PASS	intergenic	4925.77	25.79	191	60.00	0.48	A/T	99
Ca22chr4A_C_albicans_SC5314-1312603	A2	PASS	intergenic	3520.77	20.59	171	60.00	0.48	A/T	99
Ca22chr4A_C_albicans_SC5314-1312606	A2	PASS	intergenic	3520.77	20.47	172	60.00	0.491	A/G	99
Ca22chr4A_C_albicans_SC5314-1312650	A2	PASS	intergenic	4914.77	27.92	176	60.00	0.573	A/G	99
Ca22chr4A_C_albicans_SC5314-1312653	A2	PASS	intergenic	4914.77	27.77	177	60.00	0.577	T/G	99
Ca22chr4A_C_albicans_SC5314-1312654	A2	PASS	intergenic	4914.77	27.46	179	60.00	0.58	C/G	99
Ca22chr4A_C_albicans_SC5314-1312661	A2	PASS	intergenic	4914.77	27.00	182	60.00	0.571	C/T	99
Ca22chr4A_C_albicans_SC5314-1312668	A2	PASS	intergenic	4914.77	28.25	174	60.00	0.578	A/G	99
Ca22chr4A_C_albicans_SC5314-1312670	A2	PASS	intergenic	4914.77	28.41	173	60.00	0.575	G/A	99
Ca22chr4A_C_albicans_SC5314-1312672	A2	PASS	intergenic	4914.77	29.25	168	60.00	0.569	T/A	99
Ca22chr4A_C_albicans_SC5314-1312675	A2	PASS	intergenic	4914.77	28.91	170	60.00	0.548	T/C	99
Ca22chr4A_C_albicans_SC5314-1332052	A2	PASS	ORF	3484.7699999999995	20.99	166	60.00	0.518	A/G	99
Ca22chr4A_C_albicans_SC5314-1332064	A2	PASS	ORF	3484.7699999999995	21.64	161	60.00	0.491	A/T	99
Ca22chr4A_C_albicans_SC5314-1371905	A1	PASS	ORF	1915.77	16.80	114	60.00	0.53	C/A	99
Ca22chr4A_C_albicans_SC5314-1384572	A2	PASS	ORF	2748.77	16.76	164	60.00	0.53	C/A	99
Ca22chr4A_C_albicans_SC5314-1390732	A2	PASS	ORF	2840.77	18.45	154	60.00	0.494	G/C	99
Ca22chr4A_C_albicans_SC5314-1394839	A1	PASS	ORF	1724.77	16.58	104	60.00	0.5	A/G	99
Ca22chr4A_C_albicans_SC5314-1395109	A1	PASS	ORF	1953.77	18.26	107	60.00	0.519	G/A	99
Ca22chr4A_C_albicans_SC5314-1395250	A1	PASS	ORF	1742.77	16.92	103	60.00	0.519	A/T	99
Ca22chr4A_C_albicans_SC5314-1395409	A1	PASS	ORF	1510.77	17.17	88	60.00	0.5	A/T	99
Ca22chr4A_C_albicans_SC5314-1395549	A1	PASS	intergenic	2717.77	19.69	138	60.00	0.569	C/T	99
Ca22chr4A_C_albicans_SC5314-1395552	A1	PASS	intergenic	2717.77	19.84	137	60.00	0.563	G/A	99
Ca22chr4A_C_albicans_SC5314-1395633	A1	PASS	intergenic	1841.77	15.35	120	60.00	0.54	T/C	99
Ca22chr4A_C_albicans_SC5314-1395736	A1	PASS	intergenic	1285.77	14.78	87	60.25	0.544	A/C	99
Ca22chr4A_C_albicans_SC5314-1395830	A1	PASS	intergenic	1788.77	16.56	108	60.10	0.523	G/A	99
Ca22chr4A_C_albicans_SC5314-1428236	A2	PASS	ORF	3500.77	20.00	175	60.00	0.453	C/T	99
Ca22chr4A_C_albicans_SC5314-1428275	A2	PASS	ORF	2868.77	17.49	164	60.00	0.512	A/G	99
Ca22chr4A_C_albicans_SC5314-1428316	A2	PASS	ORF	2949.7699999999995	16.76	176	60.00	0.528	T/C	99
Ca22chr4A_C_albicans_SC5314-1461047	A2	PASS	intergenic	2685.77	14.06	191	60.00	0.577	G/A	99
Ca22chr4A_C_albicans_SC5314-1466577	A1	PASS	ORF	2256.77	16.24	139	60.00	0.54	A/G	99
Ca22chr4A_C_albicans_SC5314-1508299	A2	PASS	ORF	3258.77	18.21	179	60.00	0.5	T/C	99
Ca22chr4A_C_albicans_SC5314-1508338	A2	PASS	ORF	2979.7699999999995	18.39	162	60.00	0.491	G/A	99
Ca22chr4A_C_albicans_SC5314-1509360	A2	PASS	intergenic	3046.7700000000004	19.66	155	60.00	0.463	A/G	99
Ca22chr4A_C_albicans_SC5314-1509390	A2	PASS	intergenic	4047.77	25.14	161	60.00	0.439	T/C	99
Ca22chr4A_C_albicans_SC5314-1509407	A2	PASS	intergenic	4047.77	25.14	161	60.00	0.451	C/T	99
Ca22chr4A_C_albicans_SC5314-1517620	A1	PASS	ORF	2696.7700000000004	25.68	105	60.00	0.528	G/A	99
Ca22chr4A_C_albicans_SC5314-1517638	A1	PASS	ORF	2696.7700000000004	24.97	108	60.00	0.563	T/G	99
Ca22chr4A_C_albicans_SC5314-1517656	A1	PASS	ORF	2696.7700000000004	25.68	105	60.00	0.55	C/G	99
Ca22chr4A_C_albicans_SC5314-1517664	A1	PASS	ORF	2696.7700000000004	24.52	110	60.00	0.535	C/T	99
Ca22chr4A_C_albicans_SC5314-1517728	A1	PASS	ORF	2268.77	18.60	122	60.00	0.496	A/C	99
Ca22chr4A_C_albicans_SC5314-1518896	A1	PASS	intergenic	2621.7700000000004	18.73	140	60.00	0.486	A/C	99
Ca22chr4A_C_albicans_SC5314-1519129	A1	PASS	ORF	2737.77	22.44	122	60.00	0.452	A/T	99
Ca22chr4A_C_albicans_SC5314-1519138	A1	PASS	ORF	2737.77	21.90	125	60.00	0.441	G/A	99
Ca22chr4A_C_albicans_SC5314-1519216	A1	PASS	ORF	2154.77	17.66	122	60.00	0.496	A/G	99
Ca22chr4A_C_albicans_SC5314-1519279	A1	PASS	ORF	1864.77	18.10	103	60.00	0.491	T/C	99
Ca22chr4A_C_albicans_SC5314-1521134	A1	PASS	intergenic	2020.77	17.88	113	60.29	0.47	A/C	99
Ca22chr4A_C_albicans_SC5314-1521166	A1	PASS	intergenic	2203.77	18.68	118	60.18	0.45	A/G	99
Ca22chr4A_C_albicans_SC5314-1521205	A1	PASS	intergenic	2301.77	18.12	127	60.17	0.488	G/A	99
Ca22chr4A_C_albicans_SC5314-1521477	A1	PASS	intergenic	1833.77	15.67	117	60.00	0.576	T/A	99
Ca22chr4A_C_albicans_SC5314-1521479	A1	PASS	intergenic	1833.77	15.81	116	60.00	0.581	T/G	99
Ca22chr4A_C_albicans_SC5314-1521538	A1	PASS	intergenic	1426.77	12.41	115	60.00	0.603	A/G	99
Ca22chr4A_C_albicans_SC5314-1521613	A1	PASS	intergenic	2081.77	17.79	117	60.00	0.496	T/C	99
Ca22chr4A_C_albicans_SC5314-1529292	A1	PASS	ORF	2088.77	19.52	107	60.00	0.472	C/A	99
Ca22chr4A_C_albicans_SC5314-1537619	A2	PASS	intergenic	3399.7699999999995	19.43	175	60.00	0.466	A/C	99
Ca22chr4A_C_albicans_SC5314-1538249	A1	PASS	ORF	2349.77	20.43	115	60.00	0.436	G/A	99
Ca22chr4A_C_albicans_SC5314-1553284	A2	PASS	intergenic	3642.77	21.06	173	60.00	0.443	G/A	99
Ca22chr4A_C_albicans_SC5314-1591011	A1	PASS	ORF	2379.77	23.33	102	60.00	0.509	T/C	99
Ca22chr4A_C_albicans_SC5314-1591035	A1	PASS	ORF	2379.77	22.24	107	60.00	0.482	C/T	99
Ca22chr4A_C_albicans_SC5314-1591070	A1	PASS	ORF	2099.77	18.75	112	60.00	0.462	A/G	99
Ca22chr4A_C_albicans_SC5314-1591118	A1	PASS	ORF	2378.77	24.03	99	60.00	0.462	G/A	99
Ca22chr4A_C_albicans_SC5314-1591133	A1	PASS	ORF	2378.77	24.03	99	60.00	0.456	G/A	99
Ca22chr4A_C_albicans_SC5314-1591136	A1	PASS	ORF	2378.77	23.55	101	60.00	0.452	G/A	99
Ca22chr4A_C_albicans_SC5314-1591163	A1	PASS	ORF	1660.77	17.30	96	60.00	0.495	A/G	99
Ca22chr4A_C_albicans_SC5314-1591190	A1	PASS	ORF	1654.77	17.99	92	60.00	0.5	T/C	99
Ca22chr4A_C_albicans_SC5314-1591334	A1	PASS	ORF	1574.77	13.23	119	60.00	0.598	C/T	99
Ca22chr4A_C_albicans_SC5314-1591424	A1	PASS	ORF	1609.77	20.12	80	60.00	0.44	C/T	99
Ca22chr4A_C_albicans_SC5314-1591514	A1	PASS	ORF	1148.77	17.41	66	60.00	0.515	T/G	99
Ca22chr4A_C_albicans_SC5314-1591625	A1	PASS	ORF	1789.77	19.67	91	60.00	0.469	A/G	99
Ca22chr4A_C_albicans_SC5314-1591678	A1	PASS	ORF	2521.77	22.12	114	60.00	0.433	G/A	99
Ca22chr4A_C_albicans_SC5314-1591730	A1	PASS	ORF	3138.77	26.60	118	60.00	0.374	G/T	99
Ca22chr4A_C_albicans_SC5314-1595736	A1	PASS	ORF	1947.77	22.65	86	60.00	0.483	A/G	99
Ca22chr4A_C_albicans_SC5314-1595742	A1	PASS	ORF	1947.77	23.19	84	60.00	0.483	C/T	99
Ca22chr4A_C_albicans_SC5314-1595760	A1	PASS	ORF	1947.77	23.47	83	60.00	0.518	G/A	99
Ca22chr4A_C_albicans_SC5314-1595850	A1	PASS	ORF	1220.77	16.72	73	60.00	0.526	C/T	99
Ca22chr4A_C_albicans_SC5314-1595910	A1	PASS	ORF	1796.77	23.64	76	60.00	0.526	G/A	99
Ca22chr4A_C_albicans_SC5314-1595928	A1	PASS	ORF	1796.77	24.61	73	60.00	0.538	G/T	99
Ca22chr4A_C_albicans_SC5314-1595943	A1	PASS	ORF	1796.77	23.33	77	60.00	0.512	T/C	99
Ca22chr4A_C_albicans_SC5314-1596116	A1	PASS	ORF	1587.77	18.46	86	60.00	0.442	C/T	99
Ca22chr4A_C_albicans_SC5314-1596137	A1	PASS	ORF	1505.77	17.71	85	60.00	0.477	T/G	99
Ca22chr4A_C_albicans_SC5314-1596488	A1	PASS	intergenic	1435.77	17.51	82	60.00	0.512	C/A	99
Ca22chr4A_C_albicans_SC5314-1596535	A1	PASS	intergenic	1445.77	15.22	95	60.00	0.552	T/C	99
Ca22chr4A_C_albicans_SC5314-1596617	A1	PASS	ORF	1840.77	17.53	105	60.00	0.495	C/A	99
Ca22chr4A_C_albicans_SC5314-1596771	A1	PASS	ORF	1247.77	17.33	72	60.00	0.474	A/G	99
Ca22chr4A_C_albicans_SC5314-1596823	A1	PASS	ORF	1128.77	16.13	70	60.00	0.535	T/G	99
Ca22chr4A_C_albicans_SC5314-1602049	A1	PASS	intergenic	4370.73	31.67	138	57.05	0.229	A/C	99
Ca22chr4A_C_albicans_SC5314-1602172	A1	PASS	intergenic	741.77	9.27	80	42.52	0.679	T/C	99
Ca22chr4A_C_albicans_SC5314-1602329	A1	PASS	intergenic	1134.77	10.71	106	55.53	0.655	C/A	99
Ca22chr4A_C_albicans_SC5314-1602339	A1	PASS	intergenic	1134.77	11.02	103	55.53	0.695	G/T	99
Ca22chr4A_C_albicans_SC5314-1602341	A1	PASS	intergenic	1134.77	11.46	99	55.72	0.713	T/C	99
Ca22chr4A_C_albicans_SC5314-1602349	A1	PASS	intergenic	1134.77	12.07	94	55.97	0.735	C/T	99
Ca22chr4A_C_albicans_SC5314-1602367	A1	PASS	intergenic	1134.77	12.90	88	57.24	0.986	A/G	99
Ca22chr4A_C_albicans_SC5314-1602375	A1	PASS	intergenic	1134.77	12.61	90	57.06	1	G/T	99
Ca22chr5A_C_albicans_SC5314-75480	A2	PASS	ORF	2557.77	15.22	168	60.00	0.569	G/A	99
Ca22chr5A_C_albicans_SC5314-75716	A2	PASS	ORF	2877.77	16.83	171	60.00	0.532	C/T	99
Ca22chr5A_C_albicans_SC5314-75884	A2	PASS	ORF	3175.77	17.84	178	60.00	0.503	T/C	99
Ca22chr5A_C_albicans_SC5314-76579	A2	PASS	intergenic	3497.77	19.87	176	60.25	0.564	C/G	99
Ca22chr5A_C_albicans_SC5314-76597	A2	PASS	intergenic	3497.77	19.43	180	60.24	0.575	G/A	99
Ca22chr5A_C_albicans_SC5314-76846	A2	PASS	intergenic	2253.77	17.34	130	60.00	0.511	A/T	99
Ca22chr5A_C_albicans_SC5314-76929	A2	PASS	intergenic	2103.77	16.31	129	60.25	0.583	A/C	99
Ca22chr5A_C_albicans_SC5314-76930	A2	PASS	intergenic	2103.77	16.57	127	60.26	0.576	C/T	99
Ca22chr5A_C_albicans_SC5314-104015	A1	PASS	ORF	1918.77	17.60	109	60.00	0.557	G/A	99
Ca22chr5A_C_albicans_SC5314-104016	A1	PASS	ORF	1918.77	17.77	108	60.00	0.558	T/C	99
Ca22chr5A_C_albicans_SC5314-312184	A1	PASS	intergenic	2187.77	17.36	126	60.00	0.512	C/T	99
Ca22chr5A_C_albicans_SC5314-312210	A1	PASS	intergenic	2554.77	19.50	131	60.00	0.458	T/G	99
Ca22chr5A_C_albicans_SC5314-367470	A2	PASS	ORF	4377.77	24.05	182	60.00	0.454	C/T	99
Ca22chr5A_C_albicans_SC5314-384274	A2	PASS	intergenic	1392.77	12.66	110	60.98	0.569	C/T	99
Ca22chr5A_C_albicans_SC5314-384334	A2	PASS	intergenic	2030.77	17.36	117	60.27	0.544	C/T	99
Ca22chr5A_C_albicans_SC5314-384400	A2	PASS	intergenic	3069.7699999999995	16.16	190	60.23	0.538	T/C	99
Ca22chr5A_C_albicans_SC5314-406720	A2	PASS	intergenic	2727.77	15.50	176	60.00	0.553	G/A	99
Ca22chr5A_C_albicans_SC5314-422508	A2	PASS	ORF	3025.77	18.34	165	60.00	0.503	A/T	99
Ca22chr5A_C_albicans_SC5314-422548	A2	PASS	ORF	4068.77	22.48	181	60.00	0.448	C/T	99
Ca22chr5A_C_albicans_SC5314-422557	A2	PASS	ORF	4068.77	22.11	184	60.00	0.473	T/A	99
Ca22chr5A_C_albicans_SC5314-422765	A2	PASS	ORF	3134.7699999999995	18.12	173	60.00	0.55	G/A	99
Ca22chr5A_C_albicans_SC5314-422768	A2	PASS	ORF	3134.7699999999995	19.00	165	60.00	0.54	T/C	99
Ca22chr5A_C_albicans_SC5314-422798	A2	PASS	ORF	2785.77	17.52	159	60.00	0.587	T/C	99
Ca22chr5A_C_albicans_SC5314-422801	A2	PASS	ORF	2785.77	17.63	158	60.00	0.588	T/C	99
Ca22chr5A_C_albicans_SC5314-422804	A2	PASS	ORF	2785.77	18.21	153	60.00	0.579	C/T	99
Ca22chr5A_C_albicans_SC5314-422843	A2	PASS	ORF	2692.77	16.22	166	60.00	0.548	T/C	99
Ca22chr5A_C_albicans_SC5314-422921	A2	PASS	ORF	3591.7700000000004	22.59	159	60.00	0.549	A/G	99
Ca22chr5A_C_albicans_SC5314-422933	A2	PASS	ORF	3591.7700000000004	23.02	156	60.00	0.586	C/T	99
Ca22chr5A_C_albicans_SC5314-422935	A2	PASS	ORF	3591.7700000000004	23.17	155	60.00	0.576	T/A	99
Ca22chr5A_C_albicans_SC5314-422942	A2	PASS	ORF	3591.7700000000004	23.79	151	60.00	0.51	A/G	99
Ca22chr5A_C_albicans_SC5314-422948	A2	PASS	ORF	3591.7700000000004	23.79	151	60.00	0.516	A/G	99
Ca22chr5A_C_albicans_SC5314-423059	A2	PASS	ORF	2789.7699999999995	14.23	196	60.00	0.563	G/A	99
Ca22chr5A_C_albicans_SC5314-423118	A2	PASS	ORF	3383.77	16.75	202	60.00	0.576	T/C	99
Ca22chr5A_C_albicans_SC5314-423137	A2	PASS	ORF	3383.77	18.10	187	60.00	0.59	G/A	99
Ca22chr5A_C_albicans_SC5314-428929	A2	PASS	ORF	2824.7699999999995	17.12	165	60.00	0.521	T/C	99
Ca22chr5A_C_albicans_SC5314-429132	A2	PASS	intergenic	3543.77	20.48	173	60.00	0.571	T/C	99
Ca22chr5A_C_albicans_SC5314-429134	A2	PASS	intergenic	3543.77	20.25	175	60.00	0.573	G/C	99
Ca22chr5A_C_albicans_SC5314-429135	A2	PASS	intergenic	3543.77	20.25	175	60.00	0.58	G/C	99
Ca22chr5A_C_albicans_SC5314-429136	A2	PASS	intergenic	3543.77	20.14	176	60.00	0.575	G/A	99
Ca22chr5A_C_albicans_SC5314-429177	A2	PASS	intergenic	4050.77	22.14	183	60.12	0.503	T/A	99
Ca22chr5A_C_albicans_SC5314-429190	A2	PASS	intergenic	4050.77	20.99	193	60.11	0.533	A/G	99
Ca22chr5A_C_albicans_SC5314-429527	A2	PASS	intergenic	2631.7700000000004	16.15	163	60.53	0.512	C/A	99
Ca22chr5A_C_albicans_SC5314-429556	A2	PASS	intergenic	3074.7699999999995	17.27	178	60.42	0.495	T/C	99
Ca22chr5A_C_albicans_SC5314-454909	A2	PASS	intergenic	3061.7700000000004	18.67	164	60.00	0	G/C	99
Ca22chr5A_C_albicans_SC5314-469190	A2	PASS	centromere	3923.77	24.37	161	60.00	0.512	G/C	99
Ca22chr5A_C_albicans_SC5314-469212	A2	PASS	centromere	3923.77	24.99	157	60.00	0.519	C/A	99
Ca22chr5A_C_albicans_SC5314-469221	A2	PASS	centromere	3923.77	24.22	162	60.00	0.503	G/A	99
Ca22chr5A_C_albicans_SC5314-470036	A2	PASS	centromere	3317.77	23.20	143	60.00	0.486	A/G	99
Ca22chr5A_C_albicans_SC5314-470059	A2	PASS	centromere	3317.77	21.83	152	60.00	0.503	C/T	99
Ca22chr5A_C_albicans_SC5314-470226	A2	PASS	centromere	3846.7700000000004	24.35	158	60.00	0.503	T/A	99
Ca22chr5A_C_albicans_SC5314-470255	A2	PASS	centromere	3846.7700000000004	23.60	163	60.00	0.521	T/C	99
Ca22chr5A_C_albicans_SC5314-470457	A2	PASS	centromere	3403.77	17.82	191	60.06	0.5	T/G	99
Ca22chr5A_C_albicans_SC5314-470471	A2	PASS	centromere	3345.77	17.34	193	60.06	0.515	G/C	99
Ca22chr5A_C_albicans_SC5314-470541	A2	PASS	centromere	3684.7699999999995	19.09	193	60.06	0.474	C/G	99
Ca22chr5A_C_albicans_SC5314-470555	A2	PASS	centromere	3821.7700000000004	20.88	183	60.06	0.484	C/G	99
Ca22chr5A_C_albicans_SC5314-470559	A2	PASS	centromere	3821.7700000000004	21.11	181	60.06	0.484	T/C	99
Ca22chr5A_C_albicans_SC5314-479613	A2	PASS	ORF	2430.77	16.65	146	60.00	0.52	T/C	99
Ca22chr5A_C_albicans_SC5314-518124	A1	PASS	ORF	2325.77	19.71	118	60.00	0.475	C/T	99
Ca22chr5A_C_albicans_SC5314-568104	A2	PASS	ORF	3566.7700000000004	18.48	193	60.00	0.487	G/T	99
Ca22chr5A_C_albicans_SC5314-643576	A2	PASS	ORF	2957.77	17.82	166	60.00	0.503	A/G	99
Ca22chr5A_C_albicans_SC5314-700200	A1	PASS	ORF	5872.77	29.65	136	60.00	0	T/T	99
Ca22chr5A_C_albicans_SC5314-713404	A2	PASS	ORF	2918.77	16.13	181	60.00	0.552	C/A	99
Ca22chr5A_C_albicans_SC5314-723909	A2	PASS	repeat_region	1121.77	6.03	186	44.63	0.762	T/C	99
Ca22chr5A_C_albicans_SC5314-725762	A1	PASS	repeat_region	287.77	3.94	73	46.91	0.819	T/C	99
Ca22chr5A_C_albicans_SC5314-747013	A1	PASS	ORF	3068.77	28.68	107	59.45	0	C/T	99
Ca22chr5A_C_albicans_SC5314-747018	A1	PASS	ORF	3068.77	30.38	101	59.42	1	G/T	99
Ca22chr5A_C_albicans_SC5314-747555	A2	PASS	intergenic	2918.77	15.95	183	59.96	0.551	A/G	99
Ca22chr5A_C_albicans_SC5314-774127	A2	PASS	intergenic	1703.77	15.35	111	60.00	0.534	T/C	99
Ca22chr5A_C_albicans_SC5314-1063811	A2	PASS	ORF	3489.7699999999995	19.83	176	60.00	0.459	C/T	99
Ca22chr5A_C_albicans_SC5314-1107479	A2	PASS	intergenic	2630.77	18.40	143	60.00	0.486	G/A	99
Ca22chr5A_C_albicans_SC5314-1185339	A1	PASS	intergenic	753.77	11.96	63	56.05	0.632	C/A	99
Ca22chr5A_C_albicans_SC5314-1185340	A1	PASS	intergenic	753.77	11.78	64	56.11	0.643	T/G	99
Ca22chr5A_C_albicans_SC5314-1187780	A2	PASS	intergenic	471.77	3.55	133	40.43	0.866	T/A	99
Ca22chr6A_C_albicans_SC5314-6229	A1	PASS	blocked_reading_frame	1066.77	7.26	147	53.96	0.77	A/G	99
Ca22chr6A_C_albicans_SC5314-22605	A2	PASS	ORF	2701.7700000000004	16.58	163	60.00	0.521	C/A	99
Ca22chr6A_C_albicans_SC5314-31557	A1	PASS	intergenic	2875.77	27.39	105	60.51	0.463	A/G	99
Ca22chr6A_C_albicans_SC5314-31760	A1	PASS	intergenic	1752.77	15.79	111	60.00	0.54	T/C	99
Ca22chr6A_C_albicans_SC5314-31806	A1	PASS	intergenic	1958.77	17.97	109	60.00	0.495	G/A	99
Ca22chr6A_C_albicans_SC5314-31962	A1	PASS	intergenic	1880.77	17.41	108	60.00	0.602	T/C	99
Ca22chr6A_C_albicans_SC5314-31967	A1	PASS	intergenic	1880.77	16.94	111	60.00	0.596	T/C	99
Ca22chr6A_C_albicans_SC5314-32037	A1	PASS	intergenic	2272.77	18.63	122	60.00	0.46	A/T	99
Ca22chr6A_C_albicans_SC5314-32129	A1	PASS	intergenic	1980.77	15.60	127	60.00	0.516	A/G	99
Ca22chr6A_C_albicans_SC5314-32301	A1	PASS	intergenic	1893.77	17.70	107	60.20	0.464	T/C	99
Ca22chr6A_C_albicans_SC5314-32911	A1	PASS	ORF	1811.77	16.93	107	60.00	0.527	C/T	99
Ca22chr6A_C_albicans_SC5314-33208	A1	PASS	ORF	2068.77	18.98	109	60.00	0.491	T/A	99
Ca22chr6A_C_albicans_SC5314-33277	A1	PASS	ORF	2196.77	18.78	117	60.00	0.521	A/C	99
Ca22chr6A_C_albicans_SC5314-33286	A1	PASS	ORF	2196.77	18.62	118	60.00	0.517	A/G	99
Ca22chr6A_C_albicans_SC5314-33289	A1	PASS	ORF	2196.77	19.97	110	60.00	0.536	G/A	99
Ca22chr6A_C_albicans_SC5314-33351	A1	PASS	ORF	2630.77	25.79	102	60.00	0.476	T/C	99
Ca22chr6A_C_albicans_SC5314-33376	A1	PASS	ORF	2630.77	25.30	104	60.00	0.462	G/A	99
Ca22chr6A_C_albicans_SC5314-53756	A1	PASS	ORF	1990.77	17.77	112	60.00	0.504	G/A	99
Ca22chr6A_C_albicans_SC5314-119243	A1	PASS	intergenic	2437.77	20.84	117	60.00	0.546	G/A	99
Ca22chr6A_C_albicans_SC5314-119252	A1	PASS	intergenic	2437.77	20.31	120	60.00	0.624	A/G	99
Ca22chr6A_C_albicans_SC5314-119306	A1	PASS	intergenic	2187.77	19.71	111	60.19	0.548	G/T	99
Ca22chr6A_C_albicans_SC5314-119318	A1	PASS	intergenic	2187.77	19.36	113	60.19	0.513	C/T	99
Ca22chr6A_C_albicans_SC5314-119369	A1	PASS	intergenic	2128.77	18.51	115	60.19	0.5	T/C	99
Ca22chr6A_C_albicans_SC5314-119387	A1	PASS	intergenic	2050.77	18.15	113	60.00	0.496	C/G	99
Ca22chr6A_C_albicans_SC5314-119794	A1	PASS	ORF	2615.77	21.80	120	60.00	0.504	A/C	99
Ca22chr6A_C_albicans_SC5314-119814	A1	PASS	ORF	2615.77	21.44	122	60.00	0.476	G/A	99
Ca22chr6A_C_albicans_SC5314-120014	A1	PASS	ORF	2318.77	17.97	129	60.00	0.473	A/G	99
Ca22chr6A_C_albicans_SC5314-139166	A1	PASS	ORF	2437.77	19.50	125	60.00	0.457	G/A	99
Ca22chr6A_C_albicans_SC5314-154315	A2	PASS	intergenic	3129.7699999999995	18.30	171	60.00	0.506	G/A	99
Ca22chr6A_C_albicans_SC5314-158468	A2	PASS	ORF	3667.77	20.26	181	60.00	0.462	A/G	99
Ca22chr6A_C_albicans_SC5314-158640	A2	PASS	ORF	2681.7700000000004	16.45	163	60.00	0.54	T/C	99
Ca22chr6A_C_albicans_SC5314-158756	A2	PASS	ORF	3162.77	21.23	149	60.00	0.503	G/C	99
Ca22chr6A_C_albicans_SC5314-158761	A2	PASS	ORF	3162.77	21.66	146	60.00	0.523	T/C	99
Ca22chr6A_C_albicans_SC5314-158764	A2	PASS	ORF	3162.77	21.37	148	60.00	0.517	T/C	99
Ca22chr6A_C_albicans_SC5314-158851	A2	PASS	ORF	2424.77	16.17	150	60.00	0.535	T/C	99
Ca22chr6A_C_albicans_SC5314-158908	A2	PASS	ORF	1922.77	14.03	137	60.00	0.583	C/T	99
Ca22chr6A_C_albicans_SC5314-160785	A2	PASS	exon	3140.77	27.31	115	57.75	0.926	A/G	99
Ca22chr6A_C_albicans_SC5314-160788	A2	PASS	exon	3140.77	27.79	113	57.71	0.926	C/T	99
Ca22chr6A_C_albicans_SC5314-160791	A2	PASS	exon	3140.77	27.55	114	58.09	0.926	T/A	99
Ca22chr6A_C_albicans_SC5314-160794	A2	PASS	exon	3140.77	27.31	115	58.10	0.896	G/A	99
Ca22chr6A_C_albicans_SC5314-164065	A1	PASS	intergenic	2345.77	19.39	121	60.00	0.448	T/C	99
Ca22chr6A_C_albicans_SC5314-198344	A1	PASS	intergenic	4453.77	31.93	110	57.31	0.589	T/C	99
Ca22chr6A_C_albicans_SC5314-198346	A1	PASS	intergenic	4453.77	32.52	108	57.56	0.585	T/C	99
Ca22chr6A_C_albicans_SC5314-198347	A1	PASS	intergenic	4453.77	23.08	109	57.74	0.604	A/T	99
Ca22chr6A_C_albicans_SC5314-198373	A1	PASS	intergenic	1860.77	16.47	113	58.49	0.58	C/T	99
Ca22chr6A_C_albicans_SC5314-198374	A1	PASS	intergenic	1860.77	16.47	113	58.49	0.58	C/G	99
Ca22chr6A_C_albicans_SC5314-198381	A1	PASS	intergenic	1676.77	14.97	112	58.48	0.598	T/A	99
Ca22chr6A_C_albicans_SC5314-198387	A1	PASS	intergenic	1676.77	15.24	110	58.45	0.606	T/A	99
Ca22chr6A_C_albicans_SC5314-198389	A1	PASS	intergenic	1676.77	15.24	110	58.45	0.615	A/C	99
Ca22chr6A_C_albicans_SC5314-198395	A1	PASS	intergenic	1676.77	15.67	107	58.42	0.636	C/T	99
Ca22chr6A_C_albicans_SC5314-198405	A1	PASS	intergenic	1676.77	17.65	95	58.34	0.871	C/T	99
Ca22chr6A_C_albicans_SC5314-198407	A1	PASS	intergenic	1676.77	18.43	91	58.29	0.879	A/T	99
Ca22chr6A_C_albicans_SC5314-198411	A1	PASS	intergenic	1676.77	18.84	89	58.25	0.894	T/C	99
Ca22chr6A_C_albicans_SC5314-198415	A1	PASS	intergenic	1676.77	19.96	84	58.14	0.889	A/G	99
Ca22chr6A_C_albicans_SC5314-198423	A1	PASS	intergenic	1676.77	21.22	79	58.05	0.902	G/A	99
Ca22chr6A_C_albicans_SC5314-198425	A1	PASS	intergenic	1676.77	21.50	78	58.00	0.903	T/C	99
Ca22chr6A_C_albicans_SC5314-198428	A1	PASS	intergenic	1676.77	21.22	79	58.02	0.922	C/T	99
Ca22chr6A_C_albicans_SC5314-198437	A1	PASS	intergenic	1676.77	19.73	85	58.39	0.931	G/C	99
Ca22chr6A_C_albicans_SC5314-198442	A1	PASS	intergenic	1676.77	21.22	79	58.86	0.957	G/A	99
Ca22chr6A_C_albicans_SC5314-199435	A2	PASS	ORF	3558.77	26.17	136	59.50	1	A/G	99
Ca22chr6A_C_albicans_SC5314-199436	A2	PASS	ORF	3558.77	26.36	135	59.50	0.99	A/G	99
Ca22chr6A_C_albicans_SC5314-199438	A2	PASS	ORF	3558.77	25.79	138	59.23	1	T/C	99
Ca22chr6A_C_albicans_SC5314-199447	A2	PASS	ORF	3558.77	27.59	129	58.97	1	G/C	99
Ca22chr6A_C_albicans_SC5314-199448	A2	PASS	ORF	3558.77	26.76	133	59.00	1	G/A	99
Ca22chr6A_C_albicans_SC5314-199453	A2	PASS	ORF	3558.77	28.24	126	58.95	1	C/T	99
Ca22chr6A_C_albicans_SC5314-199459	A2	PASS	ORF	3558.77	29.17	122	58.91	1	G/C	99
Ca22chr6A_C_albicans_SC5314-199461	A2	PASS	ORF	3558.77	30.16	118	58.88	1	A/T	99
Ca22chr6A_C_albicans_SC5314-199463	A2	PASS	ORF	3558.77	30.68	116	58.89	1	C/A	99
Ca22chr6A_C_albicans_SC5314-199468	A2	PASS	ORF	3558.77	31.22	114	59.02	1	T/C	99
Ca22chr6A_C_albicans_SC5314-199470	A2	PASS	ORF	3558.77	31.77	112	58.96	1	A/G	99
Ca22chr6A_C_albicans_SC5314-199484	A2	PASS	ORF	3558.77	31.77	112	58.96	0.723	G/A	99
Ca22chr6A_C_albicans_SC5314-199494	A2	PASS	ORF	3558.77	32.35	110	58.65	0.69	T/C	99
Ca22chr6A_C_albicans_SC5314-199498	A2	PASS	ORF	3558.77	32.35	110	58.45	0.669	A/T	99
Ca22chr6A_C_albicans_SC5314-199517	A2	PASS	ORF	3558.77	29.66	120	57.97	0.769	G/A	99
Ca22chr6A_C_albicans_SC5314-199518	A2	PASS	ORF	3558.77	29.17	122	58.01	0.773	T/C	99
Ca22chr6A_C_albicans_SC5314-199522	A2	PASS	ORF	3558.77	27.80	128	58.02	0.773	T/A	99
Ca22chr6A_C_albicans_SC5314-199526	A2	PASS	ORF	3558.77	26.96	132	58.02	0.773	A/C	99
Ca22chr6A_C_albicans_SC5314-199528	A2	PASS	ORF	3558.77	27.38	130	57.98	0.767	A/T	99
Ca22chr6A_C_albicans_SC5314-199537	A2	PASS	ORF	3558.77	27.80	128	57.88	0.767	T/C	99
Ca22chr6A_C_albicans_SC5314-199540	A2	PASS	ORF	3558.77	28.24	126	57.81	0.765	G/A	99
Ca22chr6A_C_albicans_SC5314-199555	A2	PASS	ORF	3558.77	26.76	133	58.22	0.866	C/T	99
Ca22chr6A_C_albicans_SC5314-199557	A2	PASS	ORF	3558.77	27.59	129	58.16	0.861	C/T	99
Ca22chr6A_C_albicans_SC5314-199558	A2	PASS	ORF	3558.77	27.17	131	58.17	0.862	A/G	99
Ca22chr6A_C_albicans_SC5314-199605	A2	PASS	ORF	3558.77	24.89	143	58.56	1	T/G	99
Ca22chr6A_C_albicans_SC5314-199622	A2	PASS	ORF	3558.77	28.47	125	59.27	1	A/C	99
Ca22chr6A_C_albicans_SC5314-201387	A2	PASS	ORF	2945.77	25.39	116	56.38	0.479	A/G	99
Ca22chr6A_C_albicans_SC5314-201429	A2	PASS	ORF	3851.7700000000004	26.75	144	58.33	0.568	C/A	99
Ca22chr6A_C_albicans_SC5314-201441	A2	PASS	ORF	3851.7700000000004	25.34	152	58.79	0.583	C/T	99
Ca22chr6A_C_albicans_SC5314-201447	A2	PASS	ORF	3851.7700000000004	25.34	152	59.00	0.589	A/T	99
Ca22chr6A_C_albicans_SC5314-201456	A2	PASS	ORF	3851.7700000000004	26.03	148	59.80	0.561	T/C	99
Ca22chr6A_C_albicans_SC5314-201468	A2	PASS	ORF	3851.7700000000004	25.34	152	59.81	0.567	T/C	99
Ca22chr6A_C_albicans_SC5314-201471	A2	PASS	ORF	3851.7700000000004	25.68	150	59.89	0.555	T/A	99
Ca22chr6A_C_albicans_SC5314-201484	A2	PASS	ORF	4091.7700000000004	29.02	141	60.00	0.54	T/G	99
Ca22chr6A_C_albicans_SC5314-201498	A2	PASS	ORF	3851.7700000000004	25.68	150	60.00	0.538	T/C	99
Ca22chr6A_C_albicans_SC5314-208993	A1	PASS	intergenic	754.77	5.85	129	60.00	0.556	C/G	99
Ca22chr6A_C_albicans_SC5314-228130	A1	PASS	ORF	1847.77	15.79	117	60.00	0.546	A/G	99
Ca22chr6A_C_albicans_SC5314-248600	A1	PASS	ORF	1683.77	14.90	113	60.00	0.569	G/A	99
Ca22chr6A_C_albicans_SC5314-248716	A1	PASS	ORF	3087.77	22.38	138	60.86	0.456	A/G	99
Ca22chr6A_C_albicans_SC5314-248729	A1	PASS	ORF	3087.77	24.12	128	60.92	0.465	C/A	99
Ca22chr6A_C_albicans_SC5314-248933	A1	PASS	ORF	2023.77	18.40	110	60.00	0.491	G/A	99
Ca22chr6A_C_albicans_SC5314-248954	A1	PASS	ORF	2075.77	18.53	112	60.00	0.478	A/G	99
Ca22chr6A_C_albicans_SC5314-278892	A2	PASS	ORF	3168.77	17.32	183	60.00	0.516	C/T	99
Ca22chr6A_C_albicans_SC5314-311550	A1	PASS	intergenic	1737.77	18.10	96	60.00	0.51	A/G	99
Ca22chr6A_C_albicans_SC5314-330809	A2	PASS	intergenic	3233.06	22.30	145	60.74	0.507	G/A	99
Ca22chr6A_C_albicans_SC5314-330825	A2	PASS	intergenic	3233.06	23.43	138	60.86	0.542	G/A	99
Ca22chr6A_C_albicans_SC5314-330830	A2	PASS	intergenic	3233.06	22.77	142	60.83	0.534	A/G	99
Ca22chr6A_C_albicans_SC5314-330839	A2	PASS	intergenic	3233.06	23.09	140	60.85	0.503	G/A	99
Ca22chr6A_C_albicans_SC5314-330870	A2	PASS	intergenic	2893.77	20.24	143	60.08	0.477	A/T	99
Ca22chr6A_C_albicans_SC5314-330875	A2	PASS	intergenic	2893.77	21.44	135	60.09	0.514	A/G	99
Ca22chr6A_C_albicans_SC5314-330902	A2	PASS	intergenic	2139.77	17.98	119	60.36	0.579	A/G	99
Ca22chr6A_C_albicans_SC5314-330917	A2	PASS	intergenic	1954.77	16.57	118	60.64	0.479	T/A	99
Ca22chr6A_C_albicans_SC5314-330955	A2	PASS	intergenic	1408.77	13.04	108	60.30	0.569	C/T	99
Ca22chr6A_C_albicans_SC5314-378995	A1	PASS	ORF	1690.77	15.66	108	60.00	0.545	T/C	99
Ca22chr6A_C_albicans_SC5314-384475	A1	PASS	ORF	1994.77	19.56	102	60.00	0.471	G/A	99
Ca22chr6A_C_albicans_SC5314-404199	A2	PASS	ORF	3161.7700000000004	20.94	151	60.00	0.429	C/T	99
Ca22chr6A_C_albicans_SC5314-435925	A1	PASS	intergenic	1694.77	15.55	109	60.00	0.564	A/G	99
Ca22chr6A_C_albicans_SC5314-436083	A1	PASS	intergenic	2263.77	16.52	137	60.00	0.518	A/G	99
Ca22chr6A_C_albicans_SC5314-436141	A1	PASS	intergenic	2132.77	17.48	122	60.00	0.508	G/A	99
Ca22chr6A_C_albicans_SC5314-436919	A1	PASS	ORF	1880.77	17.58	107	60.00	0.514	A/T	99
Ca22chr6A_C_albicans_SC5314-437015	A1	PASS	ORF	2097.77	17.78	118	60.00	0.536	G/A	99
Ca22chr6A_C_albicans_SC5314-437300	A1	PASS	ORF	1907.77	17.66	108	60.00	0.541	A/G	99
Ca22chr6A_C_albicans_SC5314-437315	A1	PASS	ORF	1907.77	18.00	106	60.00	0.57	T/C	99
Ca22chr6A_C_albicans_SC5314-437379	A1	PASS	ORF	1604.77	13.95	115	60.00	0.538	T/C	99
Ca22chr6A_C_albicans_SC5314-437527	A1	PASS	intergenic	1661.77	15.53	107	60.00	0.556	A/G	99
Ca22chr6A_C_albicans_SC5314-437543	A1	PASS	intergenic	1661.77	16.96	98	60.00	0.57	T/C	99
Ca22chr6A_C_albicans_SC5314-437590	A1	PASS	intergenic	1021.77	11.88	86	60.00	0.769	A/G	99
Ca22chr6A_C_albicans_SC5314-437596	A1	PASS	intergenic	1021.77	11.74	87	59.81	0.932	G/A	99
Ca22chr6A_C_albicans_SC5314-437598	A1	PASS	intergenic	1021.77	12.02	85	59.80	0.986	G/A	99
Ca22chr6A_C_albicans_SC5314-437600	A1	PASS	intergenic	1021.77	12.02	85	59.80	0.986	C/A	99
Ca22chr6A_C_albicans_SC5314-437602	A1	PASS	intergenic	1021.77	12.02	85	59.80	0.986	G/A	99
Ca22chr6A_C_albicans_SC5314-437604	A1	PASS	intergenic	1021.77	11.61	88	59.81	0.986	G/A	99
Ca22chr6A_C_albicans_SC5314-437606	A1	PASS	intergenic	1021.77	11.48	89	59.81	0.958	G/A	99
Ca22chr6A_C_albicans_SC5314-459653	A1	PASS	intergenic	2238.77	18.20	123	60.00	0.492	G/A	99
Ca22chr6A_C_albicans_SC5314-501486	A2	PASS	intergenic	3210.76	19.70	163	60.00	0.458	T/C	99
Ca22chr6A_C_albicans_SC5314-503703	A2	PASS	ORF	2671.7700000000004	16.80	159	60.00	0.535	T/C	99
Ca22chr6A_C_albicans_SC5314-503771	A2	PASS	ORF	3403.77	17.37	196	60.00	0.515	T/C	99
Ca22chr6A_C_albicans_SC5314-531024	A2	PASS	ORF	3603.77	19.27	187	60.00	0.503	A/G	99
Ca22chr6A_C_albicans_SC5314-531027	A2	PASS	ORF	3603.77	19.80	182	60.00	0.497	C/T	99
Ca22chr6A_C_albicans_SC5314-531126	A2	PASS	ORF	2742.77	18.66	147	60.00	0.493	C/T	99
Ca22chr6A_C_albicans_SC5314-531336	A2	PASS	ORF	3088.77	19.93	155	60.00	0.469	C/T	99
Ca22chr6A_C_albicans_SC5314-532530	A1	PASS	ORF	301.77	2.43	124	60.00	0.556	C/T	99
Ca22chr6A_C_albicans_SC5314-542058	A2	PASS	ORF	3552.77	19.31	184	60.00	0.474	C/T	99
Ca22chr6A_C_albicans_SC5314-543640	A1	PASS	intergenic	1980.77	19.81	100	60.00	0.436	G/A	99
Ca22chr6A_C_albicans_SC5314-543655	A1	PASS	intergenic	2083.77	19.29	108	60.00	0.558	A/G	99
Ca22chr6A_C_albicans_SC5314-543658	A1	PASS	intergenic	2083.77	19.29	108	60.00	0.567	C/T	99
Ca22chr6A_C_albicans_SC5314-543678	A1	PASS	intergenic	2073.77	18.52	112	60.48	0.573	A/G	99
Ca22chr6A_C_albicans_SC5314-543679	A1	PASS	intergenic	2073.77	18.52	112	60.48	0.592	T/C	99
Ca22chr6A_C_albicans_SC5314-543680	A1	PASS	intergenic	2073.77	18.52	112	60.48	0.592	T/C	99
Ca22chr6A_C_albicans_SC5314-543719	A1	PASS	intergenic	2218.77	19.46	114	60.47	0.509	C/T	99
Ca22chr6A_C_albicans_SC5314-543720	A1	PASS	intergenic	2218.77	19.64	113	60.48	0.518	A/G	99
Ca22chr6A_C_albicans_SC5314-543811	A1	PASS	intergenic	2295.77	19.29	119	60.00	0.472	C/T	99
Ca22chr6A_C_albicans_SC5314-544287	A1	PASS	intergenic	1901.77	17.29	110	60.00	0.63	A/C	99
Ca22chr6A_C_albicans_SC5314-544289	A1	PASS	intergenic	1901.77	16.83	113	60.00	0.644	G/T	99
Ca22chr6A_C_albicans_SC5314-544292	A1	PASS	intergenic	1901.77	16.83	113	60.00	0.641	G/A	99
Ca22chr6A_C_albicans_SC5314-544334	A1	PASS	intergenic	2596.7700000000004	23.19	112	60.00	0.386	T/C	99
Ca22chr6A_C_albicans_SC5314-544517	A1	PASS	intergenic	2424.77	20.38	119	60.00	0.434	T/C	99
Ca22chr6A_C_albicans_SC5314-544558	A1	PASS	intergenic	2326.77	19.23	121	60.00	0.476	G/A	99
Ca22chr6A_C_albicans_SC5314-544640	A1	PASS	intergenic	2204.77	18.53	119	60.00	0.488	A/G	99
Ca22chr6A_C_albicans_SC5314-544710	A1	PASS	intergenic	2654.7699999999995	19.66	135	60.00	0.471	G/A	99
Ca22chr6A_C_albicans_SC5314-545426	A1	PASS	intergenic	1818.77	16.39	111	60.00	0.586	A/T	99
Ca22chr6A_C_albicans_SC5314-545435	A1	PASS	intergenic	1818.77	16.69	109	60.00	0.615	A/C	99
Ca22chr6A_C_albicans_SC5314-550689	A1	PASS	intergenic	2626.7700000000004	20.36	129	60.00	0.444	C/T	99
Ca22chr6A_C_albicans_SC5314-551513	A1	PASS	intergenic	3239.7699999999995	24.18	134	60.00	0.504	G/T	99
Ca22chr6A_C_albicans_SC5314-552684	A1	PASS	ORF	2004.77	17.13	117	60.00	0.517	T/A	99
Ca22chr6A_C_albicans_SC5314-552861	A1	PASS	ORF	2438.77	17.80	137	60.00	0.493	T/C	99
Ca22chr6A_C_albicans_SC5314-563916	A2	PASS	intergenic	580.77	3.16	184	57.46	0.833	C/G	99
Ca22chr6A_C_albicans_SC5314-579258	A2	PASS	ORF	2683.77	17.66	152	60.00	0.49	A/G	99
Ca22chr6A_C_albicans_SC5314-579303	A2	PASS	ORF	2584.7699999999995	16.78	154	60.00	0.522	A/C	99
Ca22chr6A_C_albicans_SC5314-579368	A2	PASS	ORF	3401.7700000000004	19.44	175	60.00	0.475	A/G	99
Ca22chr6A_C_albicans_SC5314-579588	A2	PASS	ORF	3026.7700000000004	19.78	153	60.00	0.471	A/G	99
Ca22chr6A_C_albicans_SC5314-579605	A2	PASS	ORF	2513.77	18.08	139	60.00	0.496	A/G	99
Ca22chr6A_C_albicans_SC5314-579774	A2	PASS	ORF	3822.77	19.81	193	60.00	0.524	G/T	99
Ca22chr6A_C_albicans_SC5314-579775	A2	PASS	ORF	3822.77	19.50	196	60.00	0.524	A/G	99
Ca22chr6A_C_albicans_SC5314-579812	A2	PASS	ORF	3814.7699999999995	18.34	208	60.00	0.546	A/G	99
Ca22chr6A_C_albicans_SC5314-579814	A2	PASS	ORF	3814.7699999999995	18.08	211	60.10	0.538	C/T	99
Ca22chr6A_C_albicans_SC5314-579874	A2	PASS	ORF	5396.77	30.84	175	60.12	0.508	A/G	99
Ca22chr6A_C_albicans_SC5314-579899	A2	PASS	ORF	5396.77	32.12	168	60.13	0.538	G/A	99
Ca22chr6A_C_albicans_SC5314-579924	A2	PASS	ORF	5396.77	34.37	157	60.07	0.52	G/A	99
Ca22chr6A_C_albicans_SC5314-579942	A2	PASS	ORF	5396.77	28.45	136	60.08	0.451	T/C	99
Ca22chr6A_C_albicans_SC5314-587525	A1	PASS	ORF	1760.77	18.73	94	60.00	0.479	T/C	99
Ca22chr6A_C_albicans_SC5314-646676	A2	PASS	ORF	3409.7699999999995	19.16	178	60.00	0.478	G/A	99
Ca22chr6A_C_albicans_SC5314-660821	A2	PASS	ORF	2867.77	17.70	162	60.00	0.541	C/T	99
Ca22chr6A_C_albicans_SC5314-661623	A2	PASS	intergenic	4103.77	22.67	181	60.00	0.532	A/C	99
Ca22chr6A_C_albicans_SC5314-661634	A2	PASS	intergenic	4103.77	24.14	170	60.00	0.522	A/G	99
Ca22chr6A_C_albicans_SC5314-661715	A2	PASS	intergenic	4581.77	26.03	176	60.00	0.52	T/A	99
Ca22chr6A_C_albicans_SC5314-661720	A2	PASS	intergenic	4581.77	26.18	175	60.00	0.524	C/G	99
Ca22chr6A_C_albicans_SC5314-661721	A2	PASS	intergenic	4581.77	26.64	172	60.00	0.514	C/T	99
Ca22chr6A_C_albicans_SC5314-661725	A2	PASS	intergenic	4581.77	25.89	177	60.00	0.507	C/T	99
Ca22chr6A_C_albicans_SC5314-661736	A2	PASS	intergenic	4581.77	25.74	178	60.00	0.459	T/C	99
Ca22chr6A_C_albicans_SC5314-661864	A2	PASS	ORF	3948.77	22.18	178	60.00	0.515	C/T	99
Ca22chr6A_C_albicans_SC5314-661871	A2	PASS	ORF	3948.77	21.94	180	60.00	0.672	A/G	99
Ca22chr6A_C_albicans_SC5314-661875	A2	PASS	ORF	3948.77	22.18	178	60.00	0.667	C/T	99
Ca22chr6A_C_albicans_SC5314-661915	A2	PASS	ORF	2791.7700000000004	17.34	161	60.00	0.564	A/G	99
Ca22chr6A_C_albicans_SC5314-661919	A2	PASS	ORF	2791.7700000000004	17.56	159	60.00	0.565	G/A	99
Ca22chr6A_C_albicans_SC5314-662029	A2	PASS	ORF	4022.77	20.95	192	60.00	0.439	A/G	99
Ca22chr6A_C_albicans_SC5314-662098	A2	PASS	ORF	4559.77	25.47	179	60.00	0.44	C/T	99
Ca22chr6A_C_albicans_SC5314-662112	A2	PASS	ORF	4558.77	25.05	182	60.00	0.466	T/G	99
Ca22chr6A_C_albicans_SC5314-662142	A2	PASS	ORF	3844.7699999999995	21.13	182	60.00	0.487	C/T	99
Ca22chr6A_C_albicans_SC5314-662155	A2	PASS	ORF	3844.7699999999995	21.24	181	60.00	0.508	A/T	99
Ca22chr6A_C_albicans_SC5314-662224	A2	PASS	ORF	4827.77	34.00	142	60.00	0.49	C/T	99
Ca22chr6A_C_albicans_SC5314-662230	A2	PASS	ORF	4827.77	33.53	144	60.00	0.486	C/T	99
Ca22chr6A_C_albicans_SC5314-662248	A2	PASS	ORF	4827.77	34.00	142	60.00	0.465	G/A	99
Ca22chr6A_C_albicans_SC5314-662257	A2	PASS	ORF	4714.77	32.07	147	60.00	0.473	A/C	99
Ca22chr6A_C_albicans_SC5314-662260	A2	PASS	ORF	4714.77	32.52	145	60.00	0.472	C/T	99
Ca22chr6A_C_albicans_SC5314-662266	A2	PASS	ORF	4714.77	33.20	142	60.00	0.486	C/T	99
Ca22chr6A_C_albicans_SC5314-662278	A2	PASS	ORF	4714.77	32.97	143	60.00	0.503	A/C	99
Ca22chr6A_C_albicans_SC5314-662296	A2	PASS	ORF	4714.77	31.02	152	60.00	0.497	C/T	99
Ca22chr6A_C_albicans_SC5314-662416	A2	PASS	ORF	2832.77	17.38	163	60.00	0.57	A/G	99
Ca22chr6A_C_albicans_SC5314-662419	A2	PASS	ORF	2832.77	16.96	167	60.00	0.556	T/C	99
Ca22chr6A_C_albicans_SC5314-662443	A2	PASS	ORF	2953.77	15.71	188	60.00	0.555	C/T	99
Ca22chr6A_C_albicans_SC5314-662480	A2	PASS	ORF	2981.7700000000004	15.69	190	60.00	0.542	C/A	99
Ca22chr6A_C_albicans_SC5314-662530	A2	PASS	ORF	3714.7699999999995	18.95	196	60.00	0.482	C/T	99
Ca22chr6A_C_albicans_SC5314-662571	A2	PASS	ORF	3783.77	22.13	171	60.00	0.494	T/G	99
Ca22chr6A_C_albicans_SC5314-662578	A2	PASS	ORF	3783.77	21.75	174	60.00	0.497	T/C	99
Ca22chr6A_C_albicans_SC5314-662587	A2	PASS	ORF	3783.77	21.26	178	60.00	0.503	A/G	99
Ca22chr6A_C_albicans_SC5314-662731	A2	PASS	ORF	3172.77	18.03	176	60.00	0.489	C/T	99
Ca22chr6A_C_albicans_SC5314-663973	A2	PASS	ORF	2911.7700000000004	18.09	161	60.00	0.466	G/A	99
Ca22chr6A_C_albicans_SC5314-668730	A2	PASS	intergenic	2703.77	17.00	159	60.00	0.521	A/G	99
Ca22chr6A_C_albicans_SC5314-668758	A2	PASS	intergenic	2848.77	19.38	147	60.00	0.48	T/C	99
Ca22chr6A_C_albicans_SC5314-668800	A2	PASS	intergenic	3548.77	24.14	147	60.00	0.52	C/G	99
Ca22chr6A_C_albicans_SC5314-668831	A2	PASS	intergenic	3548.77	21.64	164	60.00	0.533	G/A	99
Ca22chr6A_C_albicans_SC5314-668882	A2	PASS	intergenic	4094.7699999999995	26.25	156	59.92	0.5	G/A	99
Ca22chr6A_C_albicans_SC5314-668887	A2	PASS	intergenic	4094.7699999999995	24.97	164	59.92	0.561	T/G	99
Ca22chr6A_C_albicans_SC5314-668908	A2	PASS	intergenic	4094.7699999999995	24.52	167	59.92	0.459	T/G	99
Ca22chr6A_C_albicans_SC5314-669689	A2	PASS	ORF	2534.77	16.57	153	60.00	0.545	A/T	99
Ca22chr6A_C_albicans_SC5314-669709	A2	PASS	ORF	2742.77	16.52	166	60.00	0.533	T/C	99
Ca22chr6A_C_albicans_SC5314-669722	A2	PASS	ORF	2788.77	16.12	173	60.00	0.531	T/C	99
Ca22chr6A_C_albicans_SC5314-672977	A2	PASS	ORF	3744.7699999999995	22.70	165	60.00	0.491	A/G	99
Ca22chr6A_C_albicans_SC5314-673001	A2	PASS	ORF	3744.7699999999995	20.80	180	60.00	0.538	T/C	99
Ca22chr6A_C_albicans_SC5314-673076	A2	PASS	ORF	2682.77	17.31	155	60.00	0.522	T/C	99
Ca22chr6A_C_albicans_SC5314-673103	A2	PASS	ORF	2632.77	17.91	147	60.00	0.487	A/G	99
Ca22chr6A_C_albicans_SC5314-673142	A2	PASS	ORF	2994.7699999999995	19.57	153	60.00	0.471	T/C	99
Ca22chr6A_C_albicans_SC5314-673254	A2	PASS	intergenic	2424.77	17.70	137	60.00	0.55	T/G	99
Ca22chr6A_C_albicans_SC5314-673257	A2	PASS	intergenic	2424.77	17.32	140	60.00	0.531	A/T	99
Ca22chr6A_C_albicans_SC5314-673286	A2	PASS	intergenic	2101.77	14.01	150	60.00	0.542	A/T	99
Ca22chr6A_C_albicans_SC5314-673582	A2	PASS	intergenic	2788.77	17.43	160	60.00	0.5	G/C	99
Ca22chr6A_C_albicans_SC5314-673956	A2	PASS	intergenic	3824.7699999999995	23.46	163	60.07	0.485	C/T	99
Ca22chr6A_C_albicans_SC5314-673961	A2	PASS	intergenic	3824.7699999999995	24.06	159	60.07	0.485	C/A	99
Ca22chr6A_C_albicans_SC5314-673989	A2	PASS	intergenic	3050.77	20.61	148	60.07	0.453	C/T	99
Ca22chr6A_C_albicans_SC5314-674048	A2	PASS	intergenic	3130.77	20.87	150	60.00	0.474	G/C	99
Ca22chr6A_C_albicans_SC5314-674051	A2	PASS	intergenic	3130.77	20.73	151	60.00	0.471	G/C	99
Ca22chr6A_C_albicans_SC5314-682511	A1	PASS	intergenic	1835.77	15.96	115	60.00	0.526	A/G	99
Ca22chr6A_C_albicans_SC5314-688238	A1	PASS	intergenic	2466.77	16.45	150	60.00	0.553	G/A	99
Ca22chr6A_C_albicans_SC5314-689039	A1	PASS	ORF	2749.7699999999995	17.97	153	60.00	0.513	G/A	99
Ca22chr6A_C_albicans_SC5314-689070	A1	PASS	intergenic	2491.77	18.06	138	60.00	0.554	A/T	99
Ca22chr6A_C_albicans_SC5314-689077	A1	PASS	intergenic	2491.77	18.46	135	60.00	0.581	C/T	99
Ca22chr6A_C_albicans_SC5314-689531	A1	PASS	ORF	2667.77	20.84	128	60.00	0.431	C/T	99
Ca22chr6A_C_albicans_SC5314-690297	A1	PASS	ORF	1705.77	16.09	106	60.00	0.527	A/T	99
Ca22chr6A_C_albicans_SC5314-690390	A1	PASS	ORF	2478.77	17.46	142	60.00	0.517	T/C	99
Ca22chr6A_C_albicans_SC5314-690552	A1	PASS	ORF	2148.77	17.91	120	60.00	0.472	G/A	99
Ca22chr6A_C_albicans_SC5314-690619	A1	PASS	ORF	2296.77	18.98	121	60.00	0.464	T/A	99
Ca22chr6A_C_albicans_SC5314-693434	A1	PASS	intergenic	2040.77	17.01	120	60.00	0.533	C/T	99
Ca22chr6A_C_albicans_SC5314-735081	A1	PASS	intergenic	2138.77	19.44	110	60.00	0.469	A/G	99
Ca22chr6A_C_albicans_SC5314-736051	A1	PASS	intergenic	2078.77	19.25	108	60.00	0.472	A/C	99
Ca22chr6A_C_albicans_SC5314-736098	A1	PASS	intergenic	2122.77	17.54	121	60.00	0.504	T/C	99
Ca22chr6A_C_albicans_SC5314-736520	A1	PASS	intergenic	1698.77	18.27	93	60.12	0.5	T/C	99
Ca22chr6A_C_albicans_SC5314-750760	A2	PASS	intergenic	1247.77	10.31	121	58.48	0.719	G/A	99
Ca22chr6A_C_albicans_SC5314-750773	A2	PASS	intergenic	1914.77	14.62	131	58.59	0.7	A/T	99
Ca22chr6A_C_albicans_SC5314-750781	A2	PASS	intergenic	1914.77	13.30	144	58.72	0.711	T/A	99
Ca22chr6A_C_albicans_SC5314-750782	A2	PASS	intergenic	1914.77	13.30	144	58.72	0.711	T/A	99
Ca22chr6A_C_albicans_SC5314-750787	A2	PASS	intergenic	1914.77	13.03	147	58.75	0.709	T/A	99
Ca22chr6A_C_albicans_SC5314-750788	A2	PASS	intergenic	1914.77	12.77	150	58.77	0.708	A/G	99
Ca22chr6A_C_albicans_SC5314-750799	A2	PASS	intergenic	2048.77	12.57	163	58.87	0.63	C/T	99
Ca22chr6A_C_albicans_SC5314-783856	A2	PASS	ORF	1849.77	11.78	157	59.17	0.404	G/T	99
Ca22chr6A_C_albicans_SC5314-783859	A2	PASS	ORF	1849.77	12.17	152	59.14	0.619	T/C	99
Ca22chr6A_C_albicans_SC5314-783865	A2	PASS	ORF	1849.77	12.58	147	59.11	0.831	C/A	99
Ca22chr6A_C_albicans_SC5314-791615	A2	PASS	ORF	1201.77	9.04	133	57.82	0.704	A/T	99
Ca22chr6A_C_albicans_SC5314-791622	A2	PASS	ORF	1201.77	9.17	131	57.79	0.748	C/A	99
Ca22chr6A_C_albicans_SC5314-791799	A2	PASS	ORF	745.77	7.17	104	59.31	0.853	A/C	99
Ca22chr6A_C_albicans_SC5314-791804	A2	PASS	ORF	745.77	7.10	105	59.32	0.837	G/A	99
Ca22chr6A_C_albicans_SC5314-791806	A2	PASS	ORF	745.77	7.04	106	59.33	0.829	G/T	99
Ca22chr6A_C_albicans_SC5314-792694	A2	PASS	ORF	2538.77	19.23	132	56.43	0.621	A/G	99
Ca22chr6A_C_albicans_SC5314-793192	A1	PASS	ORF	1114.77	14.67	76	45.00	0.664	T/A	99
Ca22chr6A_C_albicans_SC5314-793198	A1	PASS	ORF	1114.77	15.48	72	45.33	0.698	T/A	99
Ca22chr6A_C_albicans_SC5314-793201	A1	PASS	ORF	1114.77	14.86	75	46.01	0.673	T/A	99
Ca22chr6A_C_albicans_SC5314-793213	A1	PASS	ORF	1114.77	14.86	75	49.16	0.477	C/T	99
Ca22chr6A_C_albicans_SC5314-793216	A1	PASS	ORF	1114.77	14.48	77	50.26	0.494	T/C	99
Ca22chr6A_C_albicans_SC5314-793321	A1	PASS	ORF	1628.77	11.55	141	54.63	0.744	C/T	99
Ca22chr6A_C_albicans_SC5314-793324	A1	PASS	ORF	1628.77	11.72	139	54.24	0.756	T/C	99
Ca22chr6A_C_albicans_SC5314-793325	A1	PASS	ORF	1628.77	11.80	138	54.20	0.793	A/T	99
Ca22chr6A_C_albicans_SC5314-793330	A1	PASS	ORF	1628.77	12.15	134	53.50	0.798	T/A	99
Ca22chr6A_C_albicans_SC5314-793360	A1	PASS	ORF	3122.77	31.54	99	50.70	0.556	C/T	99
Ca22chr6A_C_albicans_SC5314-793384	A1	PASS	ORF	1628.77	23.27	70	48.64	0.888	A/G	99
Ca22chr6A_C_albicans_SC5314-793396	A1	PASS	ORF	1628.77	26.27	62	49.99	0.922	C/A	99
Ca22chr6A_C_albicans_SC5314-793568	A2	PASS	ORF	1018.77	7.07	144	58.73	0.739	T/C	99
Ca22chr6A_C_albicans_SC5314-793573	A2	PASS	ORF	921.77	6.23	148	58.77	0.767	G/T	99
Ca22chr6A_C_albicans_SC5314-793576	A2	PASS	ORF	921.77	6.02	153	58.81	0.774	T/C	99
Ca22chr6A_C_albicans_SC5314-796494	A2	PASS	intergenic	10148.77	36.16	152	58.84	0.971	A/G	99
Ca22chr6A_C_albicans_SC5314-796497	A2	PASS	intergenic	10148.77	29.42	153	58.85	0.986	A/C	99
Ca22chr6A_C_albicans_SC5314-796499	A2	PASS	intergenic	10148.77	26.00	154	58.86	0.986	G/T	99
Ca22chr6A_C_albicans_SC5314-796505	A2	PASS	intergenic	10148.77	26.29	149	58.82	0.986	A/G	99
Ca22chr6A_C_albicans_SC5314-796509	A2	PASS	intergenic	10148.77	34.91	150	58.82	0.985	A/G	99
Ca22chr6A_C_albicans_SC5314-796510	A2	PASS	intergenic	10148.77	32.12	152	58.84	0.986	G/A	99
Ca22chr6A_C_albicans_SC5314-796520	A2	PASS	intergenic	10148.77	33.09	153	58.85	1	G/C	99
Ca22chr6A_C_albicans_SC5314-796532	A2	PASS	intergenic	10148.77	27.65	162	58.91	0.974	A/T	99
Ca22chr6A_C_albicans_SC5314-796540	A2	PASS	intergenic	10148.77	26.62	171	58.97	0.536	G/C	99
Ca22chr6A_C_albicans_SC5314-796547	A2	PASS	intergenic	10148.77	26.27	174	58.94	0.545	A/G	99
Ca22chr6A_C_albicans_SC5314-796551	A2	PASS	intergenic	10148.77	29.54	175	58.95	0.554	A/T	99
Ca22chr6A_C_albicans_SC5314-796553	A2	PASS	intergenic	10148.77	29.12	176	58.95	0.556	T/C	99
Ca22chr6A_C_albicans_SC5314-796670	A1	PASS	intergenic	5610.77	31.97	138	58.00	1	A/C	99
Ca22chr6A_C_albicans_SC5314-796672	A1	PASS	intergenic	5610.77	25.57	140	58.28	1	T/C	99
Ca22chr6A_C_albicans_SC5314-796673	A1	PASS	intergenic	5610.77	34.05	140	58.34	1	A/T	99
Ca22chr6A_C_albicans_SC5314-796676	A1	PASS	intergenic	5610.77	27.65	139	58.33	1	A/G	99
Ca22chr6A_C_albicans_SC5314-796680	A1	PASS	intergenic	5610.77	27.97	138	58.53	1	A/T	99
Ca22chr6A_C_albicans_SC5314-796693	A1	PASS	intergenic	5610.77	30.00	131	58.94	0.938	A/G	99
Ca22chr6A_C_albicans_SC5314-796698	A1	PASS	intergenic	5610.77	32.32	133	58.71	0.899	C/G	99
Ca22chr6A_C_albicans_SC5314-798910	A1	PASS	ORF	3230.05	33.65	96	56.90	0.462	G/A	99
Ca22chr6A_C_albicans_SC5314-798921	A1	PASS	ORF	3230.05	32.96	98	56.73	0.448	T/C	99
Ca22chr6A_C_albicans_SC5314-798927	A1	PASS	ORF	3230.05	31.67	102	56.86	0.467	A/C	99
Ca22chr6A_C_albicans_SC5314-798930	A1	PASS	ORF	3230.05	31.67	102	56.86	0.448	C/G	99
Ca22chr6A_C_albicans_SC5314-799069	A2	PASS	ORF	4857.77	30.99	112	60.00	0.517	G/A	99
Ca22chr6A_C_albicans_SC5314-799091	A2	PASS	ORF	4857.77	24.18	97	60.00	0.497	G/C	99
Ca22chr6A_C_albicans_SC5314-801150	A2	PASS	ORF	2941.7700000000004	20.86	141	58.72	0.796	C/A	99
Ca22chr6A_C_albicans_SC5314-801162	A2	PASS	ORF	2941.7700000000004	20.15	146	58.58	0.984	G/A	99
Ca22chr6A_C_albicans_SC5314-801164	A2	PASS	ORF	2941.7700000000004	20.15	146	58.58	0.984	A/C	99
Ca22chr6A_C_albicans_SC5314-801167	A2	PASS	ORF	2941.7700000000004	19.61	150	58.59	0.984	C/T	99
Ca22chr6A_C_albicans_SC5314-801172	A2	PASS	ORF	2941.7700000000004	20.43	144	58.53	0.983	T/C	99
[truncated: 15,974 more rows]
