# Supplementary material for: Within-Host Genomic Diversity of Candida albicans in Healthy Carriers
Source: Sci Rep. 2019 Feb 22;9:2563. doi: 10.1038/s41598-019-38768-4 (PMC6385308; doi:10.1038/s41598-019-38768-4)
Supplement: Supplementary file 3 — Table S5 [file 41598_2019_38768_MOESM3_ESM.xlsx]

## Sheet: all_clone.VariantTable.ES_snp
Chromosome-Position	Isolate	Filter	Genomic feature	QUAL	QD	DP	MQ	ABHet	GT	GQ
Ca22chr1A_C_albicans_SC5314-1971	X2	PASS	intergenic	192.77	2.27	85	46.79	0.358	G/T	99
Ca22chr1A_C_albicans_SC5314-1972	X2	PASS	intergenic	192.77	2.38	81	46.68	0.361	G/A	99
Ca22chr1A_C_albicans_SC5314-2018	X2	PASS	intergenic	4852.77	32.93	67	40.49	0	A/A	99
Ca22chr1A_C_albicans_SC5314-2034	X2	PASS	intergenic	3658.77	35.95	79	41.90	0	G/G	99
Ca22chr1A_C_albicans_SC5314-5686	X2	PASS	intergenic	401.77	5.02	80	40.36	1.00	A/C	99
Ca22chr1A_C_albicans_SC5314-6867	X2	PASS	intergenic	359.77	3.36	107	54.96	1.00	A/G	99
Ca22chr1A_C_albicans_SC5314-6872	X2	PASS	intergenic	359.77	3.46	104	55.64	0.839	A/G	99
Ca22chr1A_C_albicans_SC5314-7043	X2	PASS	intergenic	1291.77	10.25	126	55.43	1.00	G/A	99
Ca22chr1A_C_albicans_SC5314-7046	X2	PASS	intergenic	1282.73	10.34	124	55.35	1.00	G/A	99
Ca22chr1A_C_albicans_SC5314-7049	X2	PASS	intergenic	1291.77	10.17	127	55.32	1.00	G/T	99
Ca22chr1A_C_albicans_SC5314-7054	X2	PASS	intergenic	1291.77	9.86	131	55.30	1.00	A/G	99
Ca22chr1A_C_albicans_SC5314-7055	X2	PASS	intergenic	1291.77	9.94	130	55.26	1.00	T/G	99
Ca22chr1A_C_albicans_SC5314-7061	X2	PASS	intergenic	1291.77	9.57	135	55.40	1.00	A/T	99
Ca22chr1A_C_albicans_SC5314-7062	X2	PASS	intergenic	1291.77	9.57	135	55.37	0.992	T/A	99
Ca22chr1A_C_albicans_SC5314-9234	X1	PASS	intergenic	475.77	4.07	117	53.67	0.643	G/T	99
Ca22chr1A_C_albicans_SC5314-9872	X2	PASS	intergenic	258.77	3.70	70	49.62	0.964	T/G	99
Ca22chr1A_C_albicans_SC5314-11233	X1	PASS	ORF	297.77	3.72	80	49.81	0.767	T/C	99
Ca22chr1A_C_albicans_SC5314-153755	X2	PASS	intergenic	214.77	4.38	49	61.53	1.00	T/C	99
Ca22chr1A_C_albicans_SC5314-407761	X1	PASS	ORF	249.77	4.80	52	59.36	1.00	T/C	99
Ca22chr1A_C_albicans_SC5314-407764	X1	PASS	ORF	249.77	4.71	53	59.37	1.00	G/A	99
Ca22chr1A_C_albicans_SC5314-473488	X2	PASS	intergenic	174.73	3.18	55	59.29	0.500	T/G	99
Ca22chr1A_C_albicans_SC5314-701234	X1	PASS	intergenic	166.76999999999998	2.17	77	60.00	0.775	G/A	99
Ca22chr1A_C_albicans_SC5314-701239	X1	PASS	intergenic	166.76999999999998	2.17	77	60.00	0.774	G/A	99
Ca22chr1A_C_albicans_SC5314-812596	X1	PASS	intergenic	1060.77	17.11	62	60.00	0.844	A/C	99
Ca22chr1A_C_albicans_SC5314-851853	X1	PASS	ORF	727.77	10.11	72	60.00	0.550	G/A	99
Ca22chr1A_C_albicans_SC5314-1021470	X1	PASS	long_terminal_repeat	284.77	5.18	55	56.16	0.597	T/C	99
Ca22chr1A_C_albicans_SC5314-1021498	X1	PASS	long_terminal_repeat	175.77	3.25	54	57.15	0.600	T/A	99
Ca22chr1A_C_albicans_SC5314-1025198	X1	PASS	intergenic	1810.77	27.44	66	58.73	0.521	T/C	99
Ca22chr1A_C_albicans_SC5314-1025201	X1	PASS	intergenic	1810.77	27.03	67	58.73	0.521	C/T	99
Ca22chr1A_C_albicans_SC5314-1025210	X1	PASS	intergenic	1810.77	25.15	72	58.76	0.506	A/G	99
Ca22chr1A_C_albicans_SC5314-1025215	X1	PASS	intergenic	1810.77	24.14	75	58.79	0.520	G/A	99
Ca22chr1A_C_albicans_SC5314-1025234	X1	PASS	intergenic	1583.77	19.80	80	58.74	0.549	A/C	99
Ca22chr1A_C_albicans_SC5314-1025235	X1	PASS	intergenic	1583.77	19.80	80	58.74	0.543	C/A	99
Ca22chr1A_C_albicans_SC5314-1025259	X1	PASS	intergenic	2141.77	26.44	81	58.60	0.565	A/G	99
Ca22chr1A_C_albicans_SC5314-1025268	X1	PASS	intergenic	2141.77	26.44	81	58.60	0.558	G/T	99
Ca22chr1A_C_albicans_SC5314-1025273	X1	PASS	intergenic	2141.77	26.77	80	58.58	0.564	A/G	99
Ca22chr1A_C_albicans_SC5314-1025344	X2	PASS	intergenic	339.77	4.92	69	60.00	0.553	A/G	99
Ca22chr1A_C_albicans_SC5314-1025358	X2	PASS	intergenic	874.77	12.15	72	60.00	0.766	G/C	99
Ca22chr1A_C_albicans_SC5314-1025359	X2	PASS	intergenic	874.77	12.32	71	60.00	0.762	G/A	99
Ca22chr1A_C_albicans_SC5314-1025378	X2	PASS	intergenic	874.77	11.36	77	60.00	0.750	G/C	99
Ca22chr1A_C_albicans_SC5314-1025380	X2	PASS	intergenic	874.77	11.21	78	60.00	0.754	C/A	99
Ca22chr1A_C_albicans_SC5314-1025384	X2	PASS	intergenic	874.77	10.93	80	60.00	0.762	G/A	99
Ca22chr1A_C_albicans_SC5314-1025385	X2	PASS	intergenic	874.77	10.93	80	60.00	0.762	A/C	99
Ca22chr1A_C_albicans_SC5314-1243351	X1	PASS	intergenic	1311.77	22.23	59	60.00	0.517	T/C	99
Ca22chr1A_C_albicans_SC5314-1243370	X1	PASS	intergenic	1348.77	22.11	61	60.00	0.492	T/C	99
Ca22chr1A_C_albicans_SC5314-1243377	X1	PASS	intergenic	1348.77	21.75	62	60.00	0.516	T/C	99
Ca22chr1A_C_albicans_SC5314-1243397	X1	PASS	intergenic	1200.77	17.92	67	60.00	0.530	T/C	99
Ca22chr1A_C_albicans_SC5314-1255475	X2	PASS	ORF	726.77	15.14	48	60.00	0.886	A/T	99
Ca22chr1A_C_albicans_SC5314-1255482	X2	PASS	ORF	726.77	13.71	53	60.00	0.477	A/T	99
Ca22chr1A_C_albicans_SC5314-1278384	X2	PASS	intergenic	1101.73	15.30	72	60.00	0.592	T/C	99
Ca22chr1A_C_albicans_SC5314-1340407	X2	PASS	ORF	1313.77	16.42	80	59.85	0.618	T/C	99
Ca22chr1A_C_albicans_SC5314-1631576	X2	PASS	intergenic	518.73	8.94	58	43.67	0.527	G/A	99
Ca22chr1A_C_albicans_SC5314-1682103	X1	PASS	repeat_region	256.77	5.03	51	48.97	0.662	C/T	99
Ca22chr1A_C_albicans_SC5314-1684133	X2	PASS	repeat_region	456.77	7.74	59	53.87	0.649	T/G	99
Ca22chr1A_C_albicans_SC5314-1685007	X1	PASS	repeat_region	751.77	12.13	62	55.94	0.662	T/C	99
Ca22chr1A_C_albicans_SC5314-1685249	X2	PASS	repeat_region	408.77	3.68	111	54.98	0.805	A/G	99
Ca22chr1A_C_albicans_SC5314-1686586	X2	PASS	repeat_region	585.77	8.37	70	55.98	0.770	A/T	99
Ca22chr1A_C_albicans_SC5314-1686606	X1	PASS	repeat_region	175.77	2.79	63	57.62	0.851	T/C	99
Ca22chr1A_C_albicans_SC5314-1686610	X1	PASS	repeat_region	175.77	2.79	63	57.62	0.851	T/G	99
Ca22chr1A_C_albicans_SC5314-1686618	X2	PASS	repeat_region	449.77	9.37	48	56.37	0.806	T/C	99
Ca22chr1A_C_albicans_SC5314-1686641	X2	PASS	repeat_region	629.77	11.25	56	56.52	0.771	A/G	99
Ca22chr1A_C_albicans_SC5314-1686656	X2	PASS	repeat_region	702.77	10.98	64	54.44	0.583	C/A	99
Ca22chr1A_C_albicans_SC5314-1686664	X2	PASS	repeat_region	630.77	9.86	64	53.25	0.802	T/C	99
Ca22chr1A_C_albicans_SC5314-1686721	X1	PASS	repeat_region	749.77	9.61	78	46.30	0.855	A/C	99
Ca22chr1A_C_albicans_SC5314-1686870	X2	PASS	repeat_region	121.77	2.21	55	49.24	0.800	T/A	99
Ca22chr1A_C_albicans_SC5314-1689500	X2	PASS	repeat_region	445.77	6.75	66	59.11	0.528	T/A	99
Ca22chr1A_C_albicans_SC5314-1689525	X1	PASS	repeat_region	944.77	14.31	66	56.86	0.954	C/T	99
Ca22chr1A_C_albicans_SC5314-1689526	X1	PASS	repeat_region	944.77	14.53	65	56.81	0.953	A/G	99
Ca22chr1A_C_albicans_SC5314-1689530	X1	PASS	repeat_region	944.77	14.31	66	56.44	0.953	T/C	99
Ca22chr1A_C_albicans_SC5314-1689531	X1	PASS	repeat_region	944.77	14.53	65	56.38	0.953	G/T	99
Ca22chr1A_C_albicans_SC5314-1689542	X1	PASS	repeat_region	944.77	15.75	60	54.33	0.938	G/T	99
Ca22chr1A_C_albicans_SC5314-1689545	X1	PASS	repeat_region	944.77	16.01	59	54.23	0.936	C/A	99
Ca22chr1A_C_albicans_SC5314-1815158	X1	PASS	long_terminal_repeat	420.77	6.01	70	59.67	0.983	T/A	99
Ca22chr1A_C_albicans_SC5314-1994367	X2	PASS	intergenic	3491.7700000000004	27.12	84	60.00	0	C/C	99
Ca22chr1A_C_albicans_SC5314-1994382	X2	PASS	intergenic	3396.7700000000004	27.56	82	60.00	0	A/A	99
Ca22chr1A_C_albicans_SC5314-1994424	X2	PASS	intergenic	3637.77	30.16	74	60.44	0	T/T	99
Ca22chr1A_C_albicans_SC5314-1994431	X2	PASS	intergenic	3637.77	28.82	70	60.46	0	T/T	99
Ca22chr1A_C_albicans_SC5314-1994437	X2	PASS	intergenic	3637.77	32.61	75	60.43	0	C/C	99
Ca22chr1A_C_albicans_SC5314-2238582	X2	PASS	intergenic	1279.77	13.19	97	60.00	0.536	C/T	99
Ca22chr1A_C_albicans_SC5314-2332947	X1	PASS	ORF	252.77	3.95	64	51.59	0.865	A/T	99
Ca22chr1A_C_albicans_SC5314-2722748	X1	PASS	intergenic	4052.77	27.25	95	60.00	0	A/A	99
Ca22chr1A_C_albicans_SC5314-2772128	X1	PASS	intergenic	147.77	2.74	54	60.00	0.786	G/A	99
Ca22chr1A_C_albicans_SC5314-2896184	X1	PASS	intergenic	1063.77	17.44	61	59.68	0.897	T/G	99
Ca22chr1A_C_albicans_SC5314-3179390	X2	PASS	intergenic	1084.77	10.33	105	59.51	0.855	G/T	99
Ca22chr2A_C_albicans_SC5314-714	X1	PASS	intergenic	2676.7700000000004	22.68	118	47.21	0.507	A/G	99
Ca22chr2A_C_albicans_SC5314-741	X1	PASS	intergenic	2676.7700000000004	29.20	76	50.67	1.00	T/C	99
Ca22chr2A_C_albicans_SC5314-751	X1	PASS	intergenic	2676.7700000000004	30.15	67	47.20	0.989	A/T	99
Ca22chr2A_C_albicans_SC5314-772	X1	PASS	intergenic	717.77	10.11	71	40.65	0.811	T/C	99
Ca22chr2A_C_albicans_SC5314-237141	X2	PASS	intergenic	1400.73	19.73	71	59.08	0.406	T/C	99
Ca22chr2A_C_albicans_SC5314-883036	X1	PASS	ORF	1829.77	21.03	87	64.33	0.483	C/A	99
Ca22chr2A_C_albicans_SC5314-883051	X1	PASS	ORF	1829.77	20.79	88	65.64	0.528	G/C	99
Ca22chr2A_C_albicans_SC5314-883077	X1	PASS	ORF	1294.77	17.04	76	67.17	0.580	A/G	99
Ca22chr2A_C_albicans_SC5314-883112	X1	PASS	ORF	5640.77	32.03	52	66.39	0	T/T	99
Ca22chr2A_C_albicans_SC5314-929015	X2	PASS	ORF	482.77	5.31	91	59.65	1.00	C/T	99
Ca22chr2A_C_albicans_SC5314-929019	X2	PASS	ORF	482.77	5.03	96	59.34	1.00	A/C	99
Ca22chr2A_C_albicans_SC5314-929022	X2	PASS	ORF	482.77	5.08	95	59.33	1.00	C/G	99
Ca22chr2A_C_albicans_SC5314-929024	X2	PASS	ORF	482.77	5.14	94	59.32	1.00	C/T	99
Ca22chr2A_C_albicans_SC5314-929026	X2	PASS	ORF	482.77	4.93	98	59.35	1.00	T/C	99
Ca22chr2A_C_albicans_SC5314-929030	X2	PASS	ORF	482.77	4.98	97	59.34	1.00	G/T	99
Ca22chr2A_C_albicans_SC5314-929035	X2	PASS	ORF	482.77	4.93	98	59.35	1.00	T/A	99
Ca22chr2A_C_albicans_SC5314-988945	X2	PASS	ORF	776.73	7.13	109	58.12	0.811	T/C	99
Ca22chr2A_C_albicans_SC5314-1158136	X1	PASS	ORF	787.77	15.15	52	60.00	0.518	C/T	99
Ca22chr2A_C_albicans_SC5314-1158145	X1	PASS	ORF	787.77	14.32	55	60.00	0.722	T/C	99
Ca22chr2A_C_albicans_SC5314-1158148	X1	PASS	ORF	787.77	14.59	54	59.93	0.719	T/C	99
Ca22chr2A_C_albicans_SC5314-1158152	X1	PASS	ORF	787.77	15.45	51	59.92	0.760	C/T	99
Ca22chr2A_C_albicans_SC5314-1158394	X2	PASS	ORF	916.77	15.81	58	60.19	0.534	A/G	99
Ca22chr2A_C_albicans_SC5314-1450988	X1	PASS	ORF	2006.77	21.35	94	60.00	0.453	T/C	99
Ca22chr2A_C_albicans_SC5314-1533306	X1	PASS	intergenic	892.77	13.13	68	60.32	0.539	T/C	99
Ca22chr2A_C_albicans_SC5314-1773538	X2	PASS	intergenic	1618.77	19.27	84	58.30	0.00	C/T	99
Ca22chr2A_C_albicans_SC5314-1773556	X2	PASS	intergenic	1618.77	19.04	85	57.57	0.938	A/G	99
Ca22chr2A_C_albicans_SC5314-1773559	X2	PASS	intergenic	1618.77	19.50	83	57.51	1.00	G/A	99
Ca22chr2A_C_albicans_SC5314-1773561	X2	PASS	intergenic	1618.77	19.74	82	57.47	1.00	A/G	99
Ca22chr2A_C_albicans_SC5314-1773566	X2	PASS	intergenic	1618.77	19.98	81	57.44	1.00	T/G	99
Ca22chr2A_C_albicans_SC5314-1773567	X1	PASS	intergenic	5057.77	27.34	92	56.10	0	T/T	99
Ca22chr2A_C_albicans_SC5314-1773576	X2	PASS	intergenic	2708.77	29.64	76	57.27	1.00	T/G	99
Ca22chr2A_C_albicans_SC5314-1773585	X2	PASS	intergenic	2708.77	34.87	67	56.89	1.00	C/T	99
Ca22chr2A_C_albicans_SC5314-1827523	X1	PASS	ORF	1331.77	9.45	141	58.82	0.622	T/C	99
Ca22chr2A_C_albicans_SC5314-1832175	X1	PASS	ORF	429.77	7.67	56	57.28	0.729	G/A	99
Ca22chr2A_C_albicans_SC5314-1832184	X1	PASS	ORF	429.77	7.54	57	56.98	0.763	C/T	99
Ca22chr2A_C_albicans_SC5314-1832190	X1	PASS	ORF	429.77	8.11	53	56.75	0.782	A/G	99
Ca22chr2A_C_albicans_SC5314-1832193	X1	PASS	ORF	429.77	8.43	51	56.62	0.778	A/T	99
Ca22chr2A_C_albicans_SC5314-1832195	X1	PASS	ORF	429.77	8.60	50	56.55	0.774	T/C	99
Ca22chr2A_C_albicans_SC5314-1951952	X2	PASS	ORF	2567.77	24.45	105	52.53	0.478	C/G	99
Ca22chr2A_C_albicans_SC5314-1951953	X2	PASS	ORF	2567.77	24.45	105	52.73	0.462	C/T	99
Ca22chr2A_C_albicans_SC5314-1951959	X2	PASS	ORF	2567.77	27.32	94	54.92	0.489	A/T	99
Ca22chr2A_C_albicans_SC5314-1952753	X1	PASS	ORF	109.77000000000001	2.07	53	50.61	0.889	T/C	99
Ca22chr2A_C_albicans_SC5314-2141464	X1	PASS	intergenic	259.77	4.19	62	49.93	0.821	C/A	99
Ca22chr2A_C_albicans_SC5314-2143760	X2	PASS	repeat_region	312.77	3.68	85	40.23	0.847	A/G	99
Ca22chr2A_C_albicans_SC5314-2144239	X1	PASS	repeat_region	247.77	4.13	60	42.85	0.773	T/C	99
Ca22chr2A_C_albicans_SC5314-2144297	X1	PASS	repeat_region	429.77	6.72	64	41.75	0.816	T/C	99
Ca22chr2A_C_albicans_SC5314-2144754	X1	PASS	repeat_region	296.77	5.40	55	41.32	0.877	G/A	99
Ca22chr2A_C_albicans_SC5314-2144873	X1	PASS	repeat_region	705.77	11.38	62	49.78	0.757	T/C	99
Ca22chr2A_C_albicans_SC5314-2144878	X1	PASS	repeat_region	705.77	10.53	67	50.47	0.757	C/T	99
Ca22chr2A_C_albicans_SC5314-2144943	X1	PASS	repeat_region	806.77	10.90	74	49.35	0.707	T/A	99
Ca22chr2A_C_albicans_SC5314-2144967	X1	PASS	repeat_region	835.77	14.17	59	45.13	0.786	G/A	99
Ca22chr2A_C_albicans_SC5314-2149822	X1	PASS	repeat_region	410.77	4.07	101	40.64	0.809	C/T	99
Ca22chr2A_C_albicans_SC5314-2153522	X1	PASS	repeat_region	547.77	5.65	97	46.77	0.818	C/A	99
Ca22chr2A_C_albicans_SC5314-2153523	X1	PASS	repeat_region	547.77	5.53	99	46.63	0.813	T/C	99
Ca22chr2A_C_albicans_SC5314-2231804	X1	PASS	intergenic	1209.77	9.68	125	41.52	0.705	A/G	99
Ca22chr3A_C_albicans_SC5314-14459	X1	PASS	intergenic	781.77	5.79	135	47.74	0.788	G/A	99
Ca22chr3A_C_albicans_SC5314-15140	X1	PASS	intergenic	1064.77	7.39	144	53.45	0.531	G/A	99
Ca22chr3A_C_albicans_SC5314-15487	X1	PASS	intergenic	960.77	7.12	135	54.03	0.708	A/G	99
Ca22chr3A_C_albicans_SC5314-122588	X2	PASS	intergenic	305.77	4.93	62	60.00	1.00	A/G	99
Ca22chr3A_C_albicans_SC5314-209396	X1	PASS	intergenic	2281.77	29.25	78	60.00	0.486	T/A	99
Ca22chr3A_C_albicans_SC5314-402232	X2	PASS	intergenic	1680.77	16.98	99	60.00	0.525	G/A	99
Ca22chr3A_C_albicans_SC5314-597142	X1	PASS	ORF	4178.77	25.53	96	59.43	0	C/C	99
Ca22chr3A_C_albicans_SC5314-597161	X1	PASS	ORF	1449.77	17.47	83	59.96	0.598	G/T	99
Ca22chr3A_C_albicans_SC5314-597208	X1	PASS	ORF	1127.77	15.24	74	59.96	0.852	G/A	99
Ca22chr3A_C_albicans_SC5314-597209	X1	PASS	ORF	1127.77	14.84	76	59.96	0.857	G/A	99
Ca22chr3A_C_albicans_SC5314-597211	X1	PASS	ORF	1127.77	15.24	74	59.85	0.857	A/G	99
Ca22chr3A_C_albicans_SC5314-597215	X1	PASS	ORF	1127.77	15.66	72	58.97	0.862	T/C	99
Ca22chr3A_C_albicans_SC5314-597217	X1	PASS	ORF	1127.77	17.35	65	58.86	0.862	A/G	99
Ca22chr3A_C_albicans_SC5314-888597	X2	PASS	intergenic	730.77	10.91	67	57.67	0.603	C/T	99
Ca22chr3A_C_albicans_SC5314-889508	X2	PASS	repeat_region	553.77	9.08	61	49.87	0.556	G/A	99
Ca22chr3A_C_albicans_SC5314-1051124	X2	PASS	ORF	571.77	11.00	52	45.98	0.545	G/A	99
Ca22chr3A_C_albicans_SC5314-1051127	X2	PASS	ORF	384.77	6.87	56	44.31	0.753	C/A	99
Ca22chr3A_C_albicans_SC5314-1051144	X2	PASS	ORF	640.77	8.66	74	46.04	0.694	A/G	99
Ca22chr3A_C_albicans_SC5314-1797379	X1	PASS	intergenic	899.77	9.57	94	53.26	0.673	T/C	99
Ca22chr4A_C_albicans_SC5314-555081	X1	PASS	ORF	264.77	4.27	62	45.87	0.763	C/A	99
Ca22chr4A_C_albicans_SC5314-671123	X1	PASS	intergenic	684.77	8.67	79	58.20	0.015	G/A	99
Ca22chr4A_C_albicans_SC5314-720537	X2	PASS	ORF	7713.77	38.90	51	60.00	0	C/C	99
Ca22chr4A_C_albicans_SC5314-832807	X1	PASS	ORF	9078.77	28.32	76	59.96	0.474	C/T	99
Ca22chr4A_C_albicans_SC5314-832831	X1	PASS	ORF	9078.77	28.29	80	57.68	0.300	G/A	99
Ca22chr4A_C_albicans_SC5314-832863	X1	PASS	ORF	9078.77	30.65	108	57.72	0.460	C/T	99
Ca22chr4A_C_albicans_SC5314-832870	X1	PASS	ORF	9078.77	26.70	114	57.84	0.369	C/A	99
Ca22chr4A_C_albicans_SC5314-832882	X1	PASS	ORF	9078.77	28.14	123	57.48	0.353	C/T	99
Ca22chr4A_C_albicans_SC5314-832886	X1	PASS	ORF	9078.77	28.79	127	57.57	0.333	T/A	99
Ca22chr4A_C_albicans_SC5314-832888	X1	PASS	ORF	9078.77	29.91	125	57.53	0.326	A/G	99
Ca22chr4A_C_albicans_SC5314-834450	X2	PASS	intergenic	583.77	4.86	120	59.81	0.775	T/G	99
Ca22chr4A_C_albicans_SC5314-834453	X2	PASS	intergenic	583.77	5.03	116	59.81	0.795	C/G	99
Ca22chr4A_C_albicans_SC5314-834454	X2	PASS	intergenic	583.77	5.17	113	59.80	0.792	A/G	99
Ca22chr4A_C_albicans_SC5314-845313	X2	PASS	intergenic	441.77	5.81	76	59.96	1.00	C/A	99
Ca22chr4A_C_albicans_SC5314-1196926	X2	PASS	repeat_region	573.77	4.48	128	49.45	0.774	A/G	99
Ca22chr4A_C_albicans_SC5314-1197607	X2	PASS	repeat_region	221.76999999999998	3.58	62	53.68	0.826	G/A	99
Ca22chr4A_C_albicans_SC5314-1203766	X1	PASS	repeat_region	832.77	12.62	66	41.76	0.774	A/G	99
Ca22chr4A_C_albicans_SC5314-1204335	X2	PASS	repeat_region	554.77	6.53	85	41.70	0.817	A/G	99
Ca22chr4A_C_albicans_SC5314-1204348	X2	PASS	repeat_region	212.77	2.53	84	41.77	0.839	G/A	99
Ca22chr4A_C_albicans_SC5314-1204368	X2	PASS	repeat_region	212.77	2.69	79	42.52	0.822	G/A	99
Ca22chr4A_C_albicans_SC5314-1204387	X2	PASS	repeat_region	212.77	2.59	82	42.89	0.872	G/A	99
Ca22chr4A_C_albicans_SC5314-1206258	X2	PASS	repeat_region	863.73	12.34	70	44.74	0.294	T/C	99
Ca22chr4A_C_albicans_SC5314-1206324	X1	PASS	repeat_region	757.77	6.59	115	43.18	0.817	A/G	99
Ca22chr4A_C_albicans_SC5314-1206668	X1	PASS	repeat_region	534.77	5.19	103	44.51	0.880	C/T	99
Ca22chr4A_C_albicans_SC5314-1206671	X1	PASS	repeat_region	534.77	5.14	104	44.78	0.879	G/A	99
Ca22chr4A_C_albicans_SC5314-1207118	X2	PASS	repeat_region	1330.77	11.00	121	42.86	0.661	A/T	99
Ca22chr4A_C_albicans_SC5314-1208689	X1	PASS	repeat_region	336.77	6.01	56	43.41	0.890	C/T	99
Ca22chr4A_C_albicans_SC5314-1208702	X1	PASS	repeat_region	336.77	6.12	55	43.39	0.862	G/A	99
Ca22chr4A_C_albicans_SC5314-1262535	X2	PASS	long_terminal_repeat	978.77	15.54	63	60.51	1.00	T/A	99
Ca22chr4A_C_albicans_SC5314-1597444	X1	PASS	ORF	2457.77	27.93	88	48.88	0.525	C/T	99
Ca22chr4A_C_albicans_SC5314-1599735	X2	PASS	intergenic	303.77	5.33	57	49.69	0.846	C/T	99
Ca22chr5A_C_albicans_SC5314-2467	X2	PASS	long_terminal_repeat	108.76999999999998	2.13	51	40.83	0.818	T/G	99
Ca22chr5A_C_albicans_SC5314-2566	X1	PASS	intergenic	425.77	3.38	126	56.20	0.985	A/G	99
Ca22chr5A_C_albicans_SC5314-2567	X1	PASS	intergenic	425.77	3.49	122	56.23	1.00	C/A	99
Ca22chr5A_C_albicans_SC5314-2621	X1	PASS	intergenic	703.77	11.35	62	41.42	0.838	G/A	99
Ca22chr5A_C_albicans_SC5314-2623	X1	PASS	intergenic	703.77	11.93	59	40.24	0.876	A/T	99
Ca22chr5A_C_albicans_SC5314-173311	X1	PASS	ORF	1437.77	21.78	66	57.99	0.701	G/T	99
Ca22chr5A_C_albicans_SC5314-372135	X2	PASS	repeat_region	279.77	5.60	50	44.32	0.545	A/C	99
Ca22chr5A_C_albicans_SC5314-494119	X1	PASS	intergenic	1153.77	21.77	53	60.20	0.591	C/A	99
Ca22chr5A_C_albicans_SC5314-494126	X1	PASS	intergenic	1153.77	21.77	53	60.20	0.542	C/T	99
Ca22chr5A_C_albicans_SC5314-676780	X1	PASS	ORF	1343.77	15.81	85	59.90	0.521	T/C	99
Ca22chr5A_C_albicans_SC5314-724118	X2	PASS	repeat_region	252.77	2.63	96	54.97	0.766	A/T	99
Ca22chr5A_C_albicans_SC5314-724474	X1	PASS	repeat_region	631.77	5.01	126	56.90	0.789	C/T	99
Ca22chr5A_C_albicans_SC5314-725269	X2	PASS	repeat_region	838.77	8.22	102	57.72	0.676	T/A	99
Ca22chr5A_C_albicans_SC5314-725276	X2	PASS	repeat_region	838.77	8.14	103	57.40	0.661	C/T	99
Ca22chr5A_C_albicans_SC5314-725344	X2	PASS	repeat_region	230.77	2.18	106	56.85	0.776	C/T	99
Ca22chr5A_C_albicans_SC5314-725349	X2	PASS	repeat_region	230.77	2.12	109	56.94	0.797	T/C	99
Ca22chr5A_C_albicans_SC5314-750875	X2	PASS	intergenic	324.77	4.85	67	59.75	0.875	C/A	99
Ca22chr5A_C_albicans_SC5314-867780	X2	PASS	intergenic	784.77	11.89	66	59.72	1.00	G/T	99
Ca22chr5A_C_albicans_SC5314-1187639	X1	PASS	intergenic	664.77	6.78	98	43.58	0.793	T/C	99
Ca22chr5A_C_albicans_SC5314-1187644	X1	PASS	intergenic	664.77	7.64	87	41.81	0.800	G/T	99
Ca22chr6A_C_albicans_SC5314-3400	X2	PASS	intergenic	2523.77	24.74	102	41.79	0.248	G/A	99
Ca22chr6A_C_albicans_SC5314-193561	X2	PASS	ORF	2889.7699999999995	31.73	72	52.07	0.174	A/G	99
Ca22chr6A_C_albicans_SC5314-193570	X2	PASS	ORF	353.77	4.65	76	53.13	0.846	C/T	99
Ca22chr6A_C_albicans_SC5314-194017	X1	PASS	intergenic	1163.77	13.69	85	54.96	0.651	T/C	99
Ca22chr6A_C_albicans_SC5314-194021	X1	PASS	intergenic	1163.77	13.38	87	54.36	0.648	G/A	99
Ca22chr6A_C_albicans_SC5314-201258	X1	PASS	ORF	733.77	12.87	57	54.34	0.587	C/A	99
Ca22chr6A_C_albicans_SC5314-201267	X1	PASS	ORF	733.77	14.39	51	52.99	0.679	T/C	99
Ca22chr6A_C_albicans_SC5314-636624	X1	PASS	intergenic	393.77	6.67	59	57.25	0.746	C/G	99
Ca22chr6A_C_albicans_SC5314-636643	X1	PASS	intergenic	837.77	12.50	67	57.98	0.667	A/G	99
Ca22chr6A_C_albicans_SC5314-636647	X1	PASS	intergenic	837.77	12.69	66	57.95	0.646	A/C	99
Ca22chr6A_C_albicans_SC5314-746823	X1	PASS	intergenic	568.77	8.49	67	56.22	0.706	C/T	99
Ca22chr6A_C_albicans_SC5314-784082	X2	PASS	ORF	1472.77	23.38	63	59.14	0.845	G/A	99
Ca22chr6A_C_albicans_SC5314-784132	X2	PASS	ORF	615.77	8.67	71	59.75	0.874	A/C	99
Ca22chr6A_C_albicans_SC5314-793315	X1	PASS	ORF	753.77	8.97	84	53.64	0.686	T/A	99
Ca22chr6A_C_albicans_SC5314-793321	X1	PASS	ORF	2109.77	27.76	76	52.92	0.547	C/T	99
Ca22chr6A_C_albicans_SC5314-793324	X1	PASS	ORF	2109.77	29.72	71	52.56	0.563	T/C	99
Ca22chr6A_C_albicans_SC5314-793331	X1	PASS	ORF	753.77	10.77	70	51.52	0.819	C/A	99
Ca22chr6A_C_albicans_SC5314-793333	X1	PASS	ORF	753.77	10.77	70	51.28	0.867	T/C	99
Ca22chr6A_C_albicans_SC5314-793336	X1	PASS	ORF	753.77	10.77	70	50.80	0.881	C/T	99
Ca22chr6A_C_albicans_SC5314-796858	X2	PASS	intergenic	1123.77	14.79	76	60.00	0.434	C/A	99
Ca22chr6A_C_albicans_SC5314-796868	X2	PASS	intergenic	1123.77	17.03	66	60.00	0.477	A/G	99
Ca22chr6A_C_albicans_SC5314-796872	X2	PASS	intergenic	1123.77	17.56	64	60.00	0.512	T/A	99
Ca22chr6A_C_albicans_SC5314-796879	X2	PASS	intergenic	1123.77	19.38	58	60.00	0.544	C/G	99
Ca22chr6A_C_albicans_SC5314-796883	X2	PASS	intergenic	1123.77	20.07	56	60.00	0.545	A/T	99
Ca22chr6A_C_albicans_SC5314-796888	X2	PASS	intergenic	1123.77	19.05	59	60.00	0.575	G/A	99
Ca22chr6A_C_albicans_SC5314-796893	X2	PASS	intergenic	1123.77	20.07	56	60.00	0.603	A/T	99
Ca22chr6A_C_albicans_SC5314-797014	X2	PASS	intergenic	355.77	5.31	67	60.00	0.556	C/T	99
Ca22chr6A_C_albicans_SC5314-797032	X2	PASS	intergenic	1131.77	15.29	74	59.77	0.577	A/C	99
Ca22chr6A_C_albicans_SC5314-797034	X2	PASS	intergenic	1131.77	15.50	73	59.76	0.571	T/A	99
Ca22chr6A_C_albicans_SC5314-797064	X2	PASS	intergenic	1855.77	23.20	80	59.65	0.469	G/A	99
Ca22chr6A_C_albicans_SC5314-797070	X2	PASS	intergenic	1855.77	22.91	81	59.66	0.507	A/T	99
Ca22chr6A_C_albicans_SC5314-797072	X2	PASS	intergenic	1855.77	22.91	81	59.66	0.507	C/T	99
Ca22chr6A_C_albicans_SC5314-797074	X2	PASS	intergenic	1855.77	22.63	82	59.66	0.500	C/T	99
Ca22chr6A_C_albicans_SC5314-797096	X2	PASS	intergenic	2434.77	27.99	87	59.68	0.376	G/A	99
Ca22chr6A_C_albicans_SC5314-797109	X2	PASS	intergenic	2969.7699999999995	33.00	90	59.69	0.352	C/T	99
Ca22chr6A_C_albicans_SC5314-797114	X2	PASS	intergenic	2969.7699999999995	33.75	88	59.68	0.348	A/T	99
Ca22chr6A_C_albicans_SC5314-801318	X1	PASS	ORF	156.77	2.38	66	59.25	0.949	T/A	99
Ca22chr6A_C_albicans_SC5314-801320	X1	PASS	ORF	156.77	2.45	64	59.23	0.947	T/G	99
Ca22chr6A_C_albicans_SC5314-801325	X1	PASS	ORF	156.77	2.45	64	59.23	0.946	A/T	99
Ca22chr6A_C_albicans_SC5314-801328	X1	PASS	ORF	156.77	2.34	67	59.27	0.949	A/G	99
Ca22chr6A_C_albicans_SC5314-801333	X1	PASS	ORF	156.77	2.38	66	59.25	0.948	T/G	99
Ca22chr6A_C_albicans_SC5314-801342	X1	PASS	ORF	156.77	2.41	65	59.24	0.947	T/C	99
Ca22chr6A_C_albicans_SC5314-801354	X1	PASS	ORF	156.77	2.66	59	59.17	0.941	A/G	99
Ca22chr6A_C_albicans_SC5314-868651	X2	PASS	repeat_region	607.77	5.06	120	54.31	0.810	C/T	99
Ca22chr6A_C_albicans_SC5314-868742	X1	PASS	repeat_region	455.77	6.24	73	47.71	0.948	G/T	99
Ca22chr6A_C_albicans_SC5314-868743	X1	PASS	repeat_region	455.77	6.42	71	47.34	0.947	T/G	99
Ca22chr6A_C_albicans_SC5314-868747	X1	PASS	repeat_region	455.77	7.12	64	46.42	1.00	T/C	99
Ca22chr6A_C_albicans_SC5314-870857	X2	PASS	repeat_region	114.77000000000001	2.34	49	54.06	0.726	A/G	99
Ca22chr6A_C_albicans_SC5314-873193	X1	PASS	repeat_region	878.77	14.89	59	51.46	0.877	A/G	99
Ca22chr6A_C_albicans_SC5314-873196	X1	PASS	repeat_region	878.77	15.42	57	50.79	0.870	G/T	99
Ca22chr6A_C_albicans_SC5314-873198	X1	PASS	repeat_region	878.77	15.42	57	50.09	0.868	A/G	99
Ca22chr6A_C_albicans_SC5314-873202	X1	PASS	repeat_region	878.77	14.17	62	49.36	0.865	T/C	99
Ca22chr6A_C_albicans_SC5314-873203	X1	PASS	repeat_region	878.77	14.41	61	48.65	0.870	T/C	99
Ca22chr6A_C_albicans_SC5314-873207	X1	PASS	repeat_region	878.77	13.52	65	47.85	0.881	C/T	99
Ca22chr6A_C_albicans_SC5314-873210	X1	PASS	repeat_region	878.77	13.73	64	47.13	0.881	T/C	99
Ca22chr6A_C_albicans_SC5314-873212	X1	PASS	repeat_region	878.77	14.17	62	46.66	0.842	C/T	99
Ca22chr6A_C_albicans_SC5314-873214	X1	PASS	repeat_region	878.77	13.95	63	46.22	0.862	C/T	99
Ca22chr6A_C_albicans_SC5314-873224	X1	PASS	repeat_region	878.77	13.95	63	43.71	0.595	G/A	99
Ca22chr6A_C_albicans_SC5314-903468	X1	PASS	ORF	1118.77	16.45	68	49.54	0.528	C/A	99
Ca22chr7A_C_albicans_SC5314-12403	X1	PASS	ORF	3357.77	25.59	86	43.05	0.536	G/A	99
Ca22chr7A_C_albicans_SC5314-12406	X1	PASS	ORF	3357.77	30.18	89	43.73	0.525	G/A	99
Ca22chr7A_C_albicans_SC5314-12412	X1	PASS	ORF	3816.7700000000004	31.35	90	45.84	0.327	G/A	99
Ca22chr7A_C_albicans_SC5314-12610	X1	PASS	ORF	468.77	3.37	139	57.43	0.667	T/A	99
Ca22chr7A_C_albicans_SC5314-12612	X1	PASS	ORF	468.77	3.35	140	57.44	0.665	G/C	99
Ca22chr7A_C_albicans_SC5314-230025	X2	PASS	repeat_region	262.77	4.24	62	46.54	0.845	G/C	99
Ca22chr7A_C_albicans_SC5314-234241	X2	PASS	repeat_region	125.77	2.03	62	59.45	0.860	C/T	99
Ca22chr7A_C_albicans_SC5314-234243	X2	PASS	repeat_region	125.77	2.10	60	59.43	0.871	G/A	99
Ca22chr7A_C_albicans_SC5314-237372	X2	PASS	repeat_region	179.77	2.85	63	51.61	0.855	C/G	99
Ca22chr7A_C_albicans_SC5314-237985	X1	PASS	repeat_region	633.77	11.74	54	42.43	0.662	G/A	99
Ca22chr7A_C_albicans_SC5314-239843	X2	PASS	repeat_region	247.77	3.14	79	40.57	0.828	T/A	99
Ca22chr7A_C_albicans_SC5314-240980	X1	PASS	repeat_region	201.76999999999998	3.15	64	46.34	0.967	C/G	99
Ca22chr7A_C_albicans_SC5314-290064	X2	PASS	intergenic	385.77	5.93	65	59.82	0.870	T/C	99
Ca22chr7A_C_albicans_SC5314-378443	X1	PASS	intergenic	269.77	4.90	55	60.00	0.506	G/A	99
Ca22chr7A_C_albicans_SC5314-574484	X2	PASS	intergenic	433.77	8.18	53	41.47	0.467	A/T	99
Ca22chr7A_C_albicans_SC5314-580779	X2	PASS	repeat_region	1502.77	19.02	79	52.43	0.735	G/A	99
Ca22chr7A_C_albicans_SC5314-581127	X2	PASS	repeat_region	707.77	7.45	95	42.29	0.764	G/A	99
Ca22chr7A_C_albicans_SC5314-581130	X2	PASS	repeat_region	707.77	7.53	94	42.16	0.748	A/G	99
Ca22chr7A_C_albicans_SC5314-581137	X2	PASS	repeat_region	707.77	7.86	90	41.74	0.822	C/A	99
Ca22chr7A_C_albicans_SC5314-581141	X2	PASS	repeat_region	707.77	8.04	88	41.52	0.815	C/A	99
Ca22chr7A_C_albicans_SC5314-581193	X1	PASS	repeat_region	348.77	3.92	89	45.79	0.787	T/C	99
Ca22chr7A_C_albicans_SC5314-581227	X1	PASS	repeat_region	5004.77	34.15	123	44.91	0.184	C/T	99
Ca22chr7A_C_albicans_SC5314-581233	X1	PASS	repeat_region	619.77	4.73	131	44.99	0.863	A/G	99
Ca22chr7A_C_albicans_SC5314-581304	X1	PASS	repeat_region	610.77	4.77	128	48.50	0.839	C/A	99
Ca22chr7A_C_albicans_SC5314-585671	X2	PASS	repeat_region	550.77	5.05	109	49.35	0.808	A/T	99
Ca22chr7A_C_albicans_SC5314-586597	X2	PASS	repeat_region	300.77	3.62	83	45.42	0.868	G/T	99
Ca22chr7A_C_albicans_SC5314-589181	X2	PASS	repeat_region	372.77	4.33	86	47.50	0.697	G/C	99
Ca22chr7A_C_albicans_SC5314-589847	X2	PASS	intergenic	187.77	2.89	65	43.71	0.838	A/T	99
Ca22chr7A_C_albicans_SC5314-589866	X2	PASS	intergenic	204.77	3.86	53	44.42	0.770	C/T	99
Ca22chr7A_C_albicans_SC5314-589873	X2	PASS	intergenic	204.77	3.59	57	45.91	0.839	G/A	99
Ca22chr7A_C_albicans_SC5314-589975	X2	PASS	intergenic	392.77	5.46	72	58.59	0.814	C/T	99
Ca22chr7A_C_albicans_SC5314-589978	X2	PASS	intergenic	392.77	5.46	72	58.59	0.857	A/G	99
Ca22chr7A_C_albicans_SC5314-589979	X2	PASS	intergenic	392.77	5.46	72	58.59	0.857	A/G	99
Ca22chr7A_C_albicans_SC5314-615766	X2	PASS	ORF	893.77	6.57	136	58.75	0.681	G/A	99
Ca22chr7A_C_albicans_SC5314-615774	X2	PASS	ORF	893.77	6.62	135	58.86	0.723	C/T	99
Ca22chr7A_C_albicans_SC5314-615783	X2	PASS	ORF	893.77	6.82	131	58.83	0.731	G/A	99
Ca22chr7A_C_albicans_SC5314-615792	X2	PASS	ORF	893.77	6.93	129	58.81	0.980	C/T	99
Ca22chr7A_C_albicans_SC5314-615796	X2	PASS	ORF	893.77	7.04	127	59.05	1.00	G/A	99
Ca22chr7A_C_albicans_SC5314-615797	X2	PASS	ORF	893.77	7.15	125	59.03	1.00	C/T	99
Ca22chr7A_C_albicans_SC5314-615801	X2	PASS	ORF	893.77	7.70	116	59.10	1.00	C/T	99
Ca22chr7A_C_albicans_SC5314-615806	X2	PASS	ORF	893.77	7.98	112	59.07	1.00	G/A	99
Ca22chr7A_C_albicans_SC5314-615807	X2	PASS	ORF	893.77	8.05	111	59.06	0.988	A/T	99
Ca22chr7A_C_albicans_SC5314-615813	X2	PASS	ORF	893.77	8.51	105	59.01	1.00	T/G	99
Ca22chr7A_C_albicans_SC5314-615817	X2	PASS	ORF	893.77	8.76	102	59.15	1.00	T/C	99
Ca22chr7A_C_albicans_SC5314-615823	X2	PASS	ORF	893.77	9.03	99	59.28	1.00	A/G	99
Ca22chr7A_C_albicans_SC5314-719203	X1	PASS	ORF	1259.77	15.36	82	58.54	0.538	G/A	99
Ca22chr7A_C_albicans_SC5314-765426	X1	PASS	ORF	1111.77	10.69	104	58.63	0.667	T/C	99
Ca22chr7A_C_albicans_SC5314-765438	X1	PASS	ORF	1111.77	11.58	96	58.51	0.763	G/A	99
Ca22chr7A_C_albicans_SC5314-765443	X1	PASS	ORF	1111.77	12.93	86	58.33	0.839	T/A	99
Ca22chr7A_C_albicans_SC5314-795436	X2	PASS	ORF	180.77	3.62	50	60.00	0.825	G/T	99
Ca22chr7A_C_albicans_SC5314-795466	X2	PASS	ORF	237.77	3.55	67	60.00	0.824	T/C	99
Ca22chr7A_C_albicans_SC5314-852383	X2	PASS	intergenic	116.77	2.20	53	60.05	0.755	T/A	99
Ca22chr7A_C_albicans_SC5314-922569	X2	PASS	intergenic	4116.77	33.25	99	60.33	0	T/T	99
Ca22chrRA_C_albicans_SC5314-77340	X2	PASS	intergenic	357.77	6.28	57	60.00	0.522	T/A	99
Ca22chrRA_C_albicans_SC5314-172662	X2	PASS	intergenic	678.77	13.05	52	60.00	1.00	T/A	99
Ca22chrRA_C_albicans_SC5314-172669	X2	PASS	intergenic	678.77	13.31	51	60.00	1.00	G/A	99
Ca22chrRA_C_albicans_SC5314-172674	X2	PASS	intergenic	678.77	12.12	56	60.00	1.00	T/A	99
Ca22chrRA_C_albicans_SC5314-172678	X2	PASS	intergenic	678.77	11.70	58	60.00	1.00	A/G	99
Ca22chrRA_C_albicans_SC5314-172680	X2	PASS	intergenic	678.77	11.91	57	60.00	1.00	C/A	99
Ca22chrRA_C_albicans_SC5314-172683	X2	PASS	intergenic	678.77	12.12	56	60.00	1.00	T/C	99
Ca22chrRA_C_albicans_SC5314-172688	X2	PASS	intergenic	678.77	11.70	58	60.00	1.00	C/T	99
Ca22chrRA_C_albicans_SC5314-172690	X2	PASS	intergenic	678.77	11.70	58	60.00	1.00	G/A	99
Ca22chrRA_C_albicans_SC5314-172715	X2	PASS	intergenic	1296.77	18.53	70	60.15	0.507	T/A	99
Ca22chrRA_C_albicans_SC5314-172724	X2	PASS	intergenic	1296.77	17.76	73	60.15	0.487	A/G	99
Ca22chrRA_C_albicans_SC5314-172736	X2	PASS	intergenic	1308.77	18.18	72	60.15	0.500	A/G	99
Ca22chrRA_C_albicans_SC5314-227326	X2	PASS	intergenic	230.73000000000002	3.39	68	60.00	0.706	A/T	99
Ca22chrRA_C_albicans_SC5314-259738	X2	PASS	intergenic	354.77	6.57	54	60.40	1.00	C/T	99
Ca22chrRA_C_albicans_SC5314-452474	X2	PASS	intergenic	215.77	3.42	63	60.00	0.937	C/G	99
Ca22chrRA_C_albicans_SC5314-478968	X2	PASS	ORF	204.77	3.47	59	56.91	0.742	T/A	99
Ca22chrRA_C_albicans_SC5314-478971	X2	PASS	ORF	204.77	3.41	60	56.97	0.758	T/C	99
Ca22chrRA_C_albicans_SC5314-478974	X2	PASS	ORF	204.77	3.59	57	56.80	0.746	A/G	99
Ca22chrRA_C_albicans_SC5314-478983	X2	PASS	ORF	204.77	3.59	57	57.02	0.750	A/G	99
Ca22chrRA_C_albicans_SC5314-478986	X2	PASS	ORF	204.77	3.53	58	57.07	0.754	A/G	99
Ca22chrRA_C_albicans_SC5314-478995	X2	PASS	ORF	204.77	3.72	55	56.91	0.742	A/G	99
Ca22chrRA_C_albicans_SC5314-500951	X2	PASS	ORF	1335.77	26.19	51	56.84	1.00	G/A	99
Ca22chrRA_C_albicans_SC5314-500952	X2	PASS	ORF	1335.77	26.72	50	57.33	1.00	A/T	99
Ca22chrRA_C_albicans_SC5314-500954	X2	PASS	ORF	1335.77	26.72	50	57.33	1.00	A/G	99
Ca22chrRA_C_albicans_SC5314-500957	X2	PASS	ORF	1335.77	25.69	52	57.43	1.00	T/C	99
Ca22chrRA_C_albicans_SC5314-500960	X2	PASS	ORF	1335.77	23.43	57	57.66	1.00	G/A	99
Ca22chrRA_C_albicans_SC5314-500963	X2	PASS	ORF	1335.77	21.90	61	57.82	1.00	A/T	99
Ca22chrRA_C_albicans_SC5314-500972	X2	PASS	ORF	1335.77	19.36	69	57.84	1.00	A/G	99
Ca22chrRA_C_albicans_SC5314-500975	X2	PASS	ORF	1335.77	18.81	71	57.91	1.00	C/G	99
Ca22chrRA_C_albicans_SC5314-500978	X2	PASS	ORF	1335.77	17.81	75	58.02	1.00	T/C	99
Ca22chrRA_C_albicans_SC5314-500982	X2	PASS	ORF	1335.77	17.13	78	58.10	1.00	C/A	99
Ca22chrRA_C_albicans_SC5314-500984	X2	PASS	ORF	1335.77	16.49	81	58.17	0.978	T/A	99
Ca22chrRA_C_albicans_SC5314-595458	X1	PASS	intergenic	5715.77	32.33	74	60.00	0	G/G	99
Ca22chrRA_C_albicans_SC5314-595468	X1	PASS	intergenic	1509.77	23.23	65	60.00	0.492	G/T	99
Ca22chrRA_C_albicans_SC5314-595483	X1	PASS	intergenic	1509.77	23.23	65	60.00	0.453	T/C	99
Ca22chrRA_C_albicans_SC5314-595486	X1	PASS	intergenic	1509.77	23.23	65	60.00	0.453	T/G	99
Ca22chrRA_C_albicans_SC5314-602324	X2	PASS	intergenic	1057.77	12.59	84	60.00	0.00	C/T	99
Ca22chrRA_C_albicans_SC5314-602329	X2	PASS	intergenic	1057.77	13.06	81	60.00	0.00	C/T	99
Ca22chrRA_C_albicans_SC5314-614729	X2	PASS	intergenic	635.77	11.35	56	59.24	0.585	G/A	99
Ca22chrRA_C_albicans_SC5314-849500	X1	PASS	ORF	245.77	3.67	67	48.87	0.800	C/T	99
Ca22chrRA_C_albicans_SC5314-987749	X2	PASS	intergenic	178.77000000000004	2.42	74	59.79	0.831	C/T	99
Ca22chrRA_C_albicans_SC5314-1121600	X1	PASS	intergenic	669.77	10.98	61	59.47	1.00	A/T	99
Ca22chrRA_C_albicans_SC5314-1121602	X1	PASS	intergenic	669.77	10.80	62	59.48	1.00	G/C	99
Ca22chrRA_C_albicans_SC5314-1121605	X1	PASS	intergenic	669.77	10.98	61	59.47	1.00	C/T	99
Ca22chrRA_C_albicans_SC5314-1121609	X1	PASS	intergenic	669.77	10.30	65	59.51	1.00	A/C	99
Ca22chrRA_C_albicans_SC5314-1121612	X1	PASS	intergenic	669.77	10.30	65	59.51	1.00	C/A	99
Ca22chrRA_C_albicans_SC5314-1121615	X1	PASS	intergenic	669.77	10.15	66	59.51	1.00	A/G	99
Ca22chrRA_C_albicans_SC5314-1121617	X1	PASS	intergenic	669.77	10.15	66	59.51	1.00	G/T	99
Ca22chrRA_C_albicans_SC5314-1121618	X1	PASS	intergenic	669.77	10.15	66	59.51	1.00	C/A	99
Ca22chrRA_C_albicans_SC5314-1121622	X1	PASS	intergenic	669.77	10.15	66	59.51	1.00	T/A	99
Ca22chrRA_C_albicans_SC5314-1193233	X2	PASS	intergenic	538.77	7.70	70	60.00	0.703	T/G	99
Ca22chrRA_C_albicans_SC5314-1193248	X2	PASS	intergenic	538.77	8.69	62	60.00	1.00	G/A	99
Ca22chrRA_C_albicans_SC5314-1348527	X2	PASS	repeat_region	350.77	6.62	53	43.39	0.747	A/C	99
Ca22chrRA_C_albicans_SC5314-1351240	X2	PASS	repeat_region	330.77	3.34	99	47.91	0.856	A/G	99
Ca22chrRA_C_albicans_SC5314-1351241	X2	PASS	repeat_region	330.77	3.34	99	47.69	0.840	T/A	99
Ca22chrRA_C_albicans_SC5314-1351242	X2	PASS	repeat_region	330.77	3.34	99	47.37	0.837	A/G	99
Ca22chrRA_C_albicans_SC5314-1351246	X2	PASS	repeat_region	330.77	3.52	94	45.95	0.839	A/G	99
Ca22chrRA_C_albicans_SC5314-1352315	X2	PASS	repeat_region	212.77	2.96	72	58.92	0.762	C/T	99
Ca22chrRA_C_albicans_SC5314-1352323	X2	PASS	repeat_region	212.77	2.53	84	58.62	0.772	A/G	99
Ca22chrRA_C_albicans_SC5314-1352324	X2	PASS	repeat_region	212.77	2.53	84	58.62	0.761	G/C	99
Ca22chrRA_C_albicans_SC5314-1352411	X2	PASS	repeat_region	866.77	8.18	106	50.77	0.702	C/G	99
Ca22chrRA_C_albicans_SC5314-1354401	X2	PASS	repeat_region	1295.77	24.92	52	41.52	0.423	A/G	99
Ca22chrRA_C_albicans_SC5314-1357836	X1	PASS	repeat_region	293.77	4.20	70	49.79	0.792	C/A	99
Ca22chrRA_C_albicans_SC5314-1357837	X1	PASS	repeat_region	293.77	4.20	70	49.79	0.792	C/T	99
Ca22chrRA_C_albicans_SC5314-1357843	X1	PASS	repeat_region	293.77	4.20	70	49.98	0.671	A/T	99
Ca22chrRA_C_albicans_SC5314-1358293	X1	PASS	repeat_region	822.77	12.10	68	50.60	0.785	C/T	99
Ca22chrRA_C_albicans_SC5314-1408297	X2	PASS	intergenic	700.77	11.68	60	60.00	0.590	A/G	99
Ca22chrRA_C_albicans_SC5314-1474551	X2	PASS	long_terminal_repeat	294.77	3.55	83	55.13	0.986	C/T	99
Ca22chrRA_C_albicans_SC5314-1474552	X2	PASS	long_terminal_repeat	294.77	3.55	83	55.13	0.986	A/G	99
Ca22chrRA_C_albicans_SC5314-1533639	X2	PASS	ORF	309.77	4.08	76	53.62	0.736	G/A	99
Ca22chrRA_C_albicans_SC5314-1565969	X1	PASS	intergenic	513.77	5.47	94	49.03	0.813	C/T	99
Ca22chrRA_C_albicans_SC5314-1565973	X1	PASS	intergenic	513.77	5.58	92	49.66	0.806	G/C	99
Ca22chrRA_C_albicans_SC5314-1565981	X1	PASS	intergenic	513.77	5.14	100	51.16	0.809	C/T	99
Ca22chrRA_C_albicans_SC5314-2051403	X2	PASS	ORF	2432.77	29.31	83	58.73	1.00	T/A	99
Ca22chr1A_C_albicans_SC5314-2034	X3	PASS	intergenic	2723.77	23.31	73	42.34	0.021	A/G	99
Ca22chr1A_C_albicans_SC5314-7043	X2	PASS	intergenic	1291.77	10.25	126	55.43	1.00	G/A	99
Ca22chr1A_C_albicans_SC5314-7046	X2	PASS	intergenic	1282.73	10.34	124	55.35	1.00	G/A	99
Ca22chr1A_C_albicans_SC5314-7049	X2	PASS	intergenic	1291.77	10.17	127	55.32	1.00	G/T	99
Ca22chr1A_C_albicans_SC5314-7054	X2	PASS	intergenic	1291.77	9.86	131	55.30	1.00	A/G	99
Ca22chr1A_C_albicans_SC5314-7055	X2	PASS	intergenic	1291.77	9.94	130	55.26	1.00	T/G	99
Ca22chr1A_C_albicans_SC5314-7061	X2	PASS	intergenic	1291.77	9.57	135	55.40	1.00	A/T	99
Ca22chr1A_C_albicans_SC5314-7062	X2	PASS	intergenic	1291.77	9.57	135	55.37	0.992	T/A	99
Ca22chr1A_C_albicans_SC5314-7445	X2	PASS	intergenic	418.77	4.07	103	48.79	0.934	T/A	99
Ca22chr1A_C_albicans_SC5314-7450	X2	PASS	intergenic	910.77	9.02	101	50.23	0.470	A/G	99
Ca22chr1A_C_albicans_SC5314-9234	X3	PASS	intergenic	464.77	6.83	68	53.65	0.588	G/T	99
Ca22chr1A_C_albicans_SC5314-9872	X2	PASS	intergenic	258.77	3.70	70	49.62	0.964	T/G	99
Ca22chr1A_C_albicans_SC5314-468938	X3	PASS	intergenic	1676.77	27.98	44	60.00	0	A/A	99
Ca22chr1A_C_albicans_SC5314-473488	X2	PASS	intergenic	174.73	3.18	55	59.29	0.500	T/G	99
Ca22chr1A_C_albicans_SC5314-812610	X2	PASS	intergenic	1147.77	19.79	58	59.56	0.569	T/C	99
Ca22chr1A_C_albicans_SC5314-855341	X3	PASS	ORF	391.77	8.16	48	44.14	0.955	G/A	99
Ca22chr1A_C_albicans_SC5314-855344	X3	PASS	ORF	391.77	8.34	47	43.42	0.929	G/A	99
Ca22chr1A_C_albicans_SC5314-855349	X3	PASS	ORF	391.77	8.00	49	43.67	0.886	G/A	99
Ca22chr1A_C_albicans_SC5314-894467	X3	PASS	intergenic	814.77	11.32	72	59.61	1.00	G/A	99
Ca22chr1A_C_albicans_SC5314-894476	X2	PASS	intergenic	1756.77	19.31	91	59.64	0.620	C/G	99
Ca22chr1A_C_albicans_SC5314-961932	X3	PASS	ORF	316.77	5.03	63	60.00	1.00	G/A	99
Ca22chr1A_C_albicans_SC5314-1021470	X3	PASS	long_terminal_repeat	477.77	7.83	61	55.53	0.584	T/C	99
Ca22chr1A_C_albicans_SC5314-1021498	X3	PASS	long_terminal_repeat	323.77	5.68	57	56.37	0.568	T/A	99
Ca22chr1A_C_albicans_SC5314-1025344	X2	PASS	intergenic	339.77	4.92	69	60.00	0.553	A/G	99
Ca22chr1A_C_albicans_SC5314-1025358	X2	PASS	intergenic	874.77	12.15	72	60.00	0.766	G/C	99
Ca22chr1A_C_albicans_SC5314-1025359	X2	PASS	intergenic	874.77	12.32	71	60.00	0.762	G/A	99
Ca22chr1A_C_albicans_SC5314-1025378	X2	PASS	intergenic	874.77	11.36	77	60.00	0.750	G/C	99
Ca22chr1A_C_albicans_SC5314-1025380	X2	PASS	intergenic	874.77	11.21	78	60.00	0.754	C/A	99
Ca22chr1A_C_albicans_SC5314-1025384	X2	PASS	intergenic	874.77	10.93	80	60.00	0.762	G/A	99
Ca22chr1A_C_albicans_SC5314-1025385	X2	PASS	intergenic	874.77	10.93	80	60.00	0.762	A/C	99
Ca22chr1A_C_albicans_SC5314-1254816	X2	PASS	intergenic	1520.77	26.68	57	58.99	1.00	T/C	99
Ca22chr1A_C_albicans_SC5314-1254817	X2	PASS	intergenic	1520.77	26.68	57	58.99	1.00	C/T	99
Ca22chr1A_C_albicans_SC5314-1254823	X2	PASS	intergenic	1520.77	25.78	59	59.03	1.00	C/T	99
Ca22chr1A_C_albicans_SC5314-1254830	X2	PASS	intergenic	1520.77	25.35	60	59.05	1.00	T/C	99
Ca22chr1A_C_albicans_SC5314-1294218	X3	PASS	intergenic	1146.77	15.29	75	59.70	0.957	G/T	99
Ca22chr1A_C_albicans_SC5314-1294221	X3	PASS	intergenic	1146.77	15.93	72	59.69	1.00	C/T	99
Ca22chr1A_C_albicans_SC5314-1294222	X3	PASS	intergenic	1146.77	15.93	72	59.69	1.00	T/C	99
Ca22chr1A_C_albicans_SC5314-1294228	X3	PASS	intergenic	1146.77	16.86	68	59.67	1.00	T/C	99
Ca22chr1A_C_albicans_SC5314-1294237	X3	PASS	intergenic	1146.77	18.80	61	59.63	1.00	A/T	99
Ca22chr1A_C_albicans_SC5314-1294252	X3	PASS	intergenic	1146.77	21.64	53	59.58	1.00	T/A	99
Ca22chr1A_C_albicans_SC5314-1294254	X3	PASS	intergenic	1146.77	22.49	51	59.56	1.00	C/T	99
Ca22chr1A_C_albicans_SC5314-1294261	X3	PASS	intergenic	1146.77	24.40	47	59.52	1.00	A/T	99
Ca22chr1A_C_albicans_SC5314-1294269	X3	PASS	intergenic	1146.77	23.89	48	59.53	1.00	T/A	99
Ca22chr1A_C_albicans_SC5314-1294334	X2	PASS	intergenic	883.77	18.80	47	59.95	1.00	G/A	99
Ca22chr1A_C_albicans_SC5314-1294338	X2	PASS	intergenic	883.77	17.33	51	59.96	1.00	C/T	99
Ca22chr1A_C_albicans_SC5314-1294342	X2	PASS	intergenic	883.77	16.37	54	59.96	1.00	C/T	99
Ca22chr1A_C_albicans_SC5314-1294346	X2	PASS	intergenic	883.77	16.37	54	59.96	1.00	G/C	99
Ca22chr1A_C_albicans_SC5314-1294350	X2	PASS	intergenic	883.77	16.37	54	59.76	1.00	C/T	99
Ca22chr1A_C_albicans_SC5314-1294354	X2	PASS	intergenic	883.77	14.98	59	59.78	1.00	A/G	99
Ca22chr1A_C_albicans_SC5314-1294356	X2	PASS	intergenic	883.77	14.73	60	59.78	1.00	C/T	99
Ca22chr1A_C_albicans_SC5314-1294360	X2	PASS	intergenic	862.77	13.69	63	59.79	1.00	T/C	99
Ca22chr1A_C_albicans_SC5314-1294362	X2	PASS	intergenic	859.73	11.94	72	59.82	1.00	C/A	99
Ca22chr1A_C_albicans_SC5314-1294363	X2	PASS	intergenic	862.77	13.92	62	59.79	1.00	G/T	99
Ca22chr1A_C_albicans_SC5314-1294366	X2	PASS	intergenic	862.77	12.69	68	59.81	0.905	C/A	99
Ca22chr1A_C_albicans_SC5314-1294372	X2	PASS	intergenic	1049.73	15.00	70	59.81	0.514	T/G	99
Ca22chr1A_C_albicans_SC5314-1631576	X2	PASS	intergenic	518.73	8.94	58	43.67	0.527	G/A	99
Ca22chr1A_C_albicans_SC5314-1680991	X2	PASS	repeat_region	178.77000000000004	2.59	69	52.99	0.861	G/C	99
Ca22chr1A_C_albicans_SC5314-1682435	X3	PASS	repeat_region	180.77	3.77	48	48.03	0.875	A/T	99
Ca22chr1A_C_albicans_SC5314-1682437	X3	PASS	repeat_region	180.77	3.69	49	48.09	0.877	C/T	99
Ca22chr1A_C_albicans_SC5314-1684613	X3	PASS	repeat_region	224.77	3.63	62	50.03	0.827	T/C	99
Ca22chr1A_C_albicans_SC5314-1684646	X3	PASS	repeat_region	270.77	5.01	54	56.02	0.793	T/G	99
Ca22chr1A_C_albicans_SC5314-1684736	X2	PASS	repeat_region	359.77	4.61	78	53.17	0.780	C/T	99
Ca22chr1A_C_albicans_SC5314-1685007	X3	PASS	repeat_region	897.77	13.60	66	56.74	0.623	T/C	99
Ca22chr1A_C_albicans_SC5314-1685249	X2	PASS	repeat_region	408.77	3.68	111	54.98	0.805	A/G	99
Ca22chr1A_C_albicans_SC5314-1685972	X2	PASS	repeat_region	512.77	7.02	73	50.72	0.818	A/C	99
Ca22chr1A_C_albicans_SC5314-1685999	X2	PASS	repeat_region	512.77	8.01	64	54.88	0.950	T/C	99
Ca22chr1A_C_albicans_SC5314-1686003	X2	PASS	repeat_region	512.77	8.55	60	55.67	0.930	G/A	99
Ca22chr1A_C_albicans_SC5314-1686009	X2	PASS	repeat_region	512.77	9.00	57	55.19	0.941	T/C	99
Ca22chr1A_C_albicans_SC5314-1686011	X2	PASS	repeat_region	512.77	9.00	57	55.19	0.922	T/A	99
Ca22chr1A_C_albicans_SC5314-1686516	X2	PASS	repeat_region	254.77	2.63	97	44.95	0.754	T/A	99
Ca22chr1A_C_albicans_SC5314-1686586	X2	PASS	repeat_region	585.77	8.37	70	55.98	0.770	A/T	99
Ca22chr1A_C_albicans_SC5314-1686606	X3	PASS	repeat_region	389.77	7.09	55	55.64	0.729	T/C	99
Ca22chr1A_C_albicans_SC5314-1686610	X3	PASS	repeat_region	389.77	7.50	52	55.83	0.696	T/G	99
Ca22chr1A_C_albicans_SC5314-1686618	X2	PASS	repeat_region	449.77	9.37	48	56.37	0.806	T/C	99
Ca22chr1A_C_albicans_SC5314-1686627	X3	PASS	repeat_region	389.77	7.09	55	55.67	0.742	T/C	99
Ca22chr1A_C_albicans_SC5314-1686629	X3	PASS	repeat_region	389.77	7.22	54	55.58	0.738	T/C	99
Ca22chr1A_C_albicans_SC5314-1686641	X2	PASS	repeat_region	629.77	11.25	56	56.52	0.771	A/G	99
Ca22chr1A_C_albicans_SC5314-1686664	X2	PASS	repeat_region	630.77	9.86	64	53.25	0.802	T/C	99
Ca22chr1A_C_albicans_SC5314-1686721	X3	PASS	repeat_region	308.77	3.77	82	45.39	0.867	A/C	99
Ca22chr1A_C_albicans_SC5314-1686870	X2	PASS	repeat_region	121.77	2.21	55	49.24	0.800	T/A	99
Ca22chr1A_C_albicans_SC5314-1689525	X3	PASS	repeat_region	675.77	9.13	74	53.91	0.955	C/T	99
Ca22chr1A_C_albicans_SC5314-1689526	X3	PASS	repeat_region	675.77	9.26	73	53.82	0.954	A/G	99
Ca22chr1A_C_albicans_SC5314-1689530	X3	PASS	repeat_region	675.77	9.26	73	53.82	0.953	T/C	99
Ca22chr1A_C_albicans_SC5314-1689531	X3	PASS	repeat_region	675.77	9.52	71	53.26	0.954	G/T	99
Ca22chr1A_C_albicans_SC5314-1689542	X3	PASS	repeat_region	675.77	10.73	63	52.18	0.933	G/T	99
Ca22chr1A_C_albicans_SC5314-1689545	X3	PASS	repeat_region	675.77	10.56	64	51.88	0.933	C/A	99
Ca22chr1A_C_albicans_SC5314-1689863	X3	PASS	repeat_region	322.77	4.48	72	51.71	0.800	G/A	99
Ca22chr1A_C_albicans_SC5314-1689864	X3	PASS	repeat_region	322.77	4.48	72	52.09	0.811	A/G	99
Ca22chr1A_C_albicans_SC5314-1815158	X3	PASS	long_terminal_repeat	469.77	7.58	62	59.85	1.00	T/A	99
Ca22chr1A_C_albicans_SC5314-1964558	X3	PASS	intergenic	415.77	7.05	59	59.79	0.895	A/T	99
Ca22chr1A_C_albicans_SC5314-1966796	X2	PASS	intergenic	1052.77	16.20	65	60.00	0.867	G/A	99
Ca22chr1A_C_albicans_SC5314-1966808	X2	PASS	intergenic	796.77	9.96	80	58.92	0.634	A/G	99
Ca22chr1A_C_albicans_SC5314-2332947	X3	PASS	ORF	151.77	3.45	44	47.89	0.884	A/T	99
Ca22chr1A_C_albicans_SC5314-2722748	X3	PASS	intergenic	3473.77	27.43	80	60.00	0	A/A	99
Ca22chr1A_C_albicans_SC5314-2896184	X3	PASS	intergenic	1226.77	21.15	58	60.00	0.933	T/G	99
Ca22chr1A_C_albicans_SC5314-2984037	X2	PASS	intergenic	1416.77	16.87	84	60.00	0.512	A/C	99
Ca22chr1A_C_albicans_SC5314-3038635	X3	PASS	intergenic	425.77	5.53	77	58.91	0.887	C/T	99
Ca22chr2A_C_albicans_SC5314-3656	X2	PASS	intergenic	405.77	3.59	113	43.94	0.760	A/C	99
Ca22chr2A_C_albicans_SC5314-237141	X2	PASS	intergenic	1400.73	19.73	71	59.08	0.406	T/C	99
Ca22chr2A_C_albicans_SC5314-925697	X2	PASS	ORF	396.77	7.35	54	60.00	1.00	T/A	99
Ca22chr2A_C_albicans_SC5314-925723	X2	PASS	ORF	396.77	7.09	56	60.00	0.977	G/A	99
Ca22chr2A_C_albicans_SC5314-925760	X2	PASS	ORF	489.77	8.44	58	60.00	0.976	C/T	99
Ca22chr2A_C_albicans_SC5314-925762	X2	PASS	ORF	489.77	8.59	57	60.00	0.976	A/G	99
Ca22chr2A_C_albicans_SC5314-925765	X2	PASS	ORF	489.77	8.59	57	60.00	0.976	T/A	99
Ca22chr2A_C_albicans_SC5314-925768	X2	PASS	ORF	489.77	8.75	56	60.00	0.976	T/C	99
Ca22chr2A_C_albicans_SC5314-925776	X2	PASS	ORF	489.77	9.24	53	60.00	0.974	G/A	99
Ca22chr2A_C_albicans_SC5314-926719	X3	PASS	ORF	246.76999999999998	2.74	90	57.85	0.938	C/T	99
Ca22chr2A_C_albicans_SC5314-926724	X3	PASS	ORF	246.76999999999998	2.74	90	57.85	0.938	A/G	99
Ca22chr2A_C_albicans_SC5314-926729	X3	PASS	ORF	246.76999999999998	2.77	89	57.83	0.925	G/T	99
Ca22chr2A_C_albicans_SC5314-926730	X3	PASS	ORF	246.76999999999998	2.80	88	57.80	0.937	T/C	99
Ca22chr2A_C_albicans_SC5314-926731	X3	PASS	ORF	246.76999999999998	2.77	89	57.83	0.938	G/T	99
Ca22chr2A_C_albicans_SC5314-926739	X3	PASS	ORF	246.76999999999998	2.90	85	57.72	0.934	C/T	99
Ca22chr2A_C_albicans_SC5314-926741	X3	PASS	ORF	246.76999999999998	2.84	87	57.78	0.936	C/T	99
Ca22chr2A_C_albicans_SC5314-926743	X3	PASS	ORF	246.76999999999998	2.80	88	57.80	0.937	A/T	99
Ca22chr2A_C_albicans_SC5314-1052758	X3	PASS	intergenic	689.77	8.96	77	60.00	0.964	G/A	99
Ca22chr2A_C_albicans_SC5314-1158136	X3	PASS	ORF	1254.77	22.01	57	59.57	0.468	C/T	99
Ca22chr2A_C_albicans_SC5314-1158145	X3	PASS	ORF	1254.77	23.24	54	59.55	0.663	T/C	99
Ca22chr2A_C_albicans_SC5314-1158148	X3	PASS	ORF	1254.77	25.10	50	59.51	0.683	T/C	99
Ca22chr2A_C_albicans_SC5314-1158152	X3	PASS	ORF	1254.77	26.70	47	59.48	0.723	C/T	99
Ca22chr2A_C_albicans_SC5314-1416748	X2	PASS	intergenic	863.77	13.50	64	60.17	0.594	G/T	99
Ca22chr2A_C_albicans_SC5314-1450988	X3	PASS	ORF	1567.77	19.60	80	60.00	0.500	T/C	99
Ca22chr2A_C_albicans_SC5314-1533306	X3	PASS	intergenic	404.77	6.13	66	60.33	0.725	T/C	99
Ca22chr2A_C_albicans_SC5314-1762250	X2	PASS	intergenic	238.77000000000004	4.59	52	60.00	0.724	C/T	99
Ca22chr2A_C_albicans_SC5314-1773257	X3	PASS	intergenic	330.77	5.70	58	61.07	0.981	T/C	99
Ca22chr2A_C_albicans_SC5314-1773263	X3	PASS	intergenic	330.77	5.70	58	61.62	1.00	T/C	99
Ca22chr2A_C_albicans_SC5314-1773266	X3	PASS	intergenic	330.77	5.61	59	62.16	1.00	T/A	99
Ca22chr2A_C_albicans_SC5314-1773538	X2	PASS	intergenic	1618.77	19.27	84	58.30	0.00	C/T	99
Ca22chr2A_C_albicans_SC5314-1773556	X2	PASS	intergenic	1618.77	19.04	85	57.57	0.938	A/G	99
Ca22chr2A_C_albicans_SC5314-1773559	X2	PASS	intergenic	1618.77	19.50	83	57.51	1.00	G/A	99
Ca22chr2A_C_albicans_SC5314-1773561	X2	PASS	intergenic	1618.77	19.74	82	57.47	1.00	A/G	99
Ca22chr2A_C_albicans_SC5314-1773566	X2	PASS	intergenic	1618.77	19.98	81	57.44	1.00	T/G	99
Ca22chr2A_C_albicans_SC5314-1773567	X3	PASS	intergenic	9437.77	25.48	97	54.12	0	T/T	99
Ca22chr2A_C_albicans_SC5314-1773576	X2	PASS	intergenic	2708.77	29.64	76	57.27	1.00	T/G	99
Ca22chr2A_C_albicans_SC5314-1773585	X2	PASS	intergenic	2708.77	34.87	67	56.89	1.00	C/T	99
Ca22chr2A_C_albicans_SC5314-1825798	X2	PASS	ORF	1243.77	17.52	71	59.40	0.532	C/T	99
Ca22chr2A_C_albicans_SC5314-1827523	X3	PASS	ORF	594.77	7.53	79	59.06	0.688	T/C	99
Ca22chr2A_C_albicans_SC5314-1832175	X3	PASS	ORF	659.77	10.31	64	56.99	0.632	G/A	99
Ca22chr2A_C_albicans_SC5314-1832184	X3	PASS	ORF	659.77	10.47	63	56.57	0.708	C/T	99
Ca22chr2A_C_albicans_SC5314-1832190	X3	PASS	ORF	659.77	11.00	60	56.13	0.789	A/G	99
Ca22chr2A_C_albicans_SC5314-1832193	X3	PASS	ORF	659.77	11.18	59	56.08	0.804	A/T	99
Ca22chr2A_C_albicans_SC5314-1832195	X3	PASS	ORF	659.77	11.38	58	56.01	0.800	T/C	99
Ca22chr2A_C_albicans_SC5314-2141464	X3	PASS	intergenic	180.77	3.35	54	49.87	0.838	C/A	99
Ca22chr2A_C_albicans_SC5314-2143674	X3	PASS	repeat_region	181.76999999999998	2.63	69	47.32	0.821	A/T	99
Ca22chr2A_C_albicans_SC5314-2143760	X2	PASS	repeat_region	312.77	3.68	85	40.23	0.847	A/G	99
Ca22chr2A_C_albicans_SC5314-2144239	X3	PASS	repeat_region	276.77	5.77	48	42.33	0.800	T/C	99
Ca22chr2A_C_albicans_SC5314-2144297	X3	PASS	repeat_region	117.77	2.22	53	41.61	0.783	T/C	99
Ca22chr2A_C_albicans_SC5314-2144754	X3	PASS	repeat_region	240.77	4.72	51	40.64	0.898	G/A	99
Ca22chr2A_C_albicans_SC5314-2149563	X2	PASS	repeat_region	497.77	4.18	119	51.20	0.826	A/G	99
Ca22chr2A_C_albicans_SC5314-2149593	X2	PASS	repeat_region	678.77	7.63	89	52.88	0.762	C/G	99
Ca22chr2A_C_albicans_SC5314-2149615	X2	PASS	repeat_region	814.77	10.45	78	52.92	0.787	G/T	99
Ca22chr2A_C_albicans_SC5314-2149618	X2	PASS	repeat_region	886.77	11.98	74	53.68	0.814	T/A	99
Ca22chr2A_C_albicans_SC5314-2149620	X2	PASS	repeat_region	814.77	11.16	73	53.46	0.829	A/G	99
Ca22chr2A_C_albicans_SC5314-2149623	X2	PASS	repeat_region	886.77	12.32	72	52.99	0.803	A/G	99
Ca22chr2A_C_albicans_SC5314-2149697	X2	PASS	repeat_region	152.77	2.39	64	45.59	0.766	G/A	99
Ca22chr2A_C_albicans_SC5314-2231562	X3	PASS	intergenic	227.77	2.45	93	45.97	0.797	C/G	99
Ca22chr2A_C_albicans_SC5314-2231564	X3	PASS	intergenic	227.77	2.48	92	46.27	0.785	C/A	99
Ca22chr2A_C_albicans_SC5314-2231569	X3	PASS	intergenic	227.77	2.13	107	48.39	0.760	A/G	99
Ca22chr2A_C_albicans_SC5314-2231804	X3	PASS	intergenic	787.77	11.76	67	40.96	0.689	A/G	99
Ca22chr3A_C_albicans_SC5314-14459	X3	PASS	intergenic	173.77000000000004	2.20	79	48.94	0.807	G/A	99
Ca22chr3A_C_albicans_SC5314-15487	X3	PASS	intergenic	221.76999999999998	3.41	65	57.00	0.753	A/G	99
Ca22chr3A_C_albicans_SC5314-122588	X2	PASS	intergenic	305.77	4.93	62	60.00	1.00	A/G	99
Ca22chr3A_C_albicans_SC5314-270419	X2	PASS	ORF	239.77	2.82	85	52.84	0.608	G/A	99
Ca22chr3A_C_albicans_SC5314-500369	X2	PASS	ORF	3129.7699999999995	24.51	73	60.00	0	G/G	99
Ca22chr3A_C_albicans_SC5314-500384	X2	PASS	ORF	3417.77	30.63	79	60.00	0	G/G	99
Ca22chr3A_C_albicans_SC5314-597142	X3	PASS	ORF	4473.77	26.99	102	59.71	0	C/C	99
Ca22chr3A_C_albicans_SC5314-597161	X3	PASS	ORF	1485.77	17.28	86	59.89	0.606	G/T	99
Ca22chr3A_C_albicans_SC5314-597208	X3	PASS	ORF	809.77	14.21	57	59.84	0.848	G/A	99
Ca22chr3A_C_albicans_SC5314-597209	X3	PASS	ORF	809.77	14.46	56	59.84	0.844	G/A	99
Ca22chr3A_C_albicans_SC5314-597211	X3	PASS	ORF	809.77	14.72	55	59.78	0.844	A/G	99
Ca22chr3A_C_albicans_SC5314-597215	X3	PASS	ORF	809.77	15.28	53	59.52	0.844	T/C	99
Ca22chr3A_C_albicans_SC5314-597217	X3	PASS	ORF	809.77	15.57	52	59.51	0.848	A/G	99
Ca22chr3A_C_albicans_SC5314-622055	X3	PASS	ORF	205.77	3.96	52	46.81	0.800	G/A	99
Ca22chr3A_C_albicans_SC5314-644648	X3	PASS	ORF	2285.77	30.73	51	55.70	0	A/A	85
Ca22chr3A_C_albicans_SC5314-1051094	X3	PASS	ORF	471.77	9.63	49	53.19	0.586	A/T	99
Ca22chr3A_C_albicans_SC5314-1087027	X3	PASS	intergenic	175.77	3.91	45	60.00	0.800	T/C	99
Ca22chr3A_C_albicans_SC5314-1688725	X3	PASS	intergenic	214.77	3.64	59	59.78	0.841	A/C	99
Ca22chr3A_C_albicans_SC5314-1789782	X3	PASS	intergenic	237.77	4.57	52	48.23	0.642	C/G	99
Ca22chr4A_C_albicans_SC5314-555081	X3	PASS	ORF	227.77	4.95	46	43.94	0.732	C/A	99
Ca22chr4A_C_albicans_SC5314-585941	X3	PASS	long_terminal_repeat	489.77	7.00	70	56.62	0.819	A/C	99
Ca22chr4A_C_albicans_SC5314-671123	X3	PASS	intergenic	955.77	14.48	66	56.86	0.00	G/A	99
Ca22chr4A_C_albicans_SC5314-720537	X2	PASS	ORF	7713.77	38.90	51	60.00	0	C/C	99
Ca22chr4A_C_albicans_SC5314-832555	X3	PASS	intergenic	410.77	4.67	88	59.88	0.736	A/C	99
Ca22chr4A_C_albicans_SC5314-832564	X3	PASS	intergenic	410.77	4.51	91	59.88	0.763	G/A	99
Ca22chr4A_C_albicans_SC5314-832570	X3	PASS	intergenic	410.77	4.51	91	59.88	0.772	A/T	99
Ca22chr4A_C_albicans_SC5314-832596	X3	PASS	intergenic	410.77	4.67	88	59.88	1.00	T/A	99
Ca22chr4A_C_albicans_SC5314-834048	X2	PASS	ORF	634.77	6.41	99	57.94	1.00	A/G	99
Ca22chr4A_C_albicans_SC5314-834051	X2	PASS	ORF	634.77	6.16	103	58.03	1.00	G/A	99
Ca22chr4A_C_albicans_SC5314-834052	X2	PASS	ORF	634.77	6.10	104	58.05	1.00	C/G	99
Ca22chr4A_C_albicans_SC5314-834057	X2	PASS	ORF	634.77	5.93	107	57.90	1.00	A/T	99
Ca22chr4A_C_albicans_SC5314-834060	X2	PASS	ORF	634.77	6.10	104	57.84	1.00	G/A	99
Ca22chr4A_C_albicans_SC5314-834063	X2	PASS	ORF	634.77	5.88	108	57.92	1.00	T/C	99
Ca22chr4A_C_albicans_SC5314-834064	X2	PASS	ORF	634.77	5.88	108	57.92	1.00	G/C	99
Ca22chr4A_C_albicans_SC5314-834066	X2	PASS	ORF	634.77	5.93	107	57.90	1.00	T/A	99
Ca22chr4A_C_albicans_SC5314-834068	X2	PASS	ORF	634.77	5.88	108	57.92	1.00	G/A	99
Ca22chr4A_C_albicans_SC5314-834071	X2	PASS	ORF	634.77	5.57	114	58.03	0.988	G/A	99
Ca22chr4A_C_albicans_SC5314-834450	X2	PASS	intergenic	583.77	4.86	120	59.81	0.775	T/G	99
Ca22chr4A_C_albicans_SC5314-834453	X2	PASS	intergenic	583.77	5.03	116	59.81	0.795	C/G	99
Ca22chr4A_C_albicans_SC5314-834454	X2	PASS	intergenic	583.77	5.17	113	59.80	0.792	A/G	99
Ca22chr4A_C_albicans_SC5314-848710	X2	PASS	repeat_region	108.76999999999998	2.18	50	54.02	0.768	A/G	99
Ca22chr4A_C_albicans_SC5314-1194644	X3	PASS	repeat_region	353.77	7.69	46	53.94	0.741	C/T	99
Ca22chr4A_C_albicans_SC5314-1195136	X3	PASS	repeat_region	505.77	8.57	59	47.61	0.889	C/T	99
Ca22chr4A_C_albicans_SC5314-1195137	X3	PASS	repeat_region	505.77	8.72	58	47.29	0.889	T/C	99
Ca22chr4A_C_albicans_SC5314-1195142	X3	PASS	repeat_region	505.77	9.37	54	47.30	0.781	G/A	99
Ca22chr4A_C_albicans_SC5314-1195156	X3	PASS	repeat_region	505.77	10.12	50	47.51	0.887	A/T	99
Ca22chr4A_C_albicans_SC5314-1195158	X3	PASS	repeat_region	505.77	10.12	50	47.51	0.887	A/T	99
Ca22chr4A_C_albicans_SC5314-1195260	X3	PASS	repeat_region	456.77	5.71	80	43.99	0.846	G/A	99
Ca22chr4A_C_albicans_SC5314-1196685	X3	PASS	repeat_region	506.77	8.89	57	43.12	0.803	A/T	99
Ca22chr4A_C_albicans_SC5314-1196690	X3	PASS	repeat_region	506.77	9.56	53	42.22	0.836	T/C	99
Ca22chr4A_C_albicans_SC5314-1196815	X3	PASS	repeat_region	714.77	8.03	89	40.40	0.772	A/C	99
Ca22chr4A_C_albicans_SC5314-1196926	X2	PASS	repeat_region	573.77	4.48	128	49.45	0.774	A/G	99
Ca22chr4A_C_albicans_SC5314-1197607	X2	PASS	repeat_region	221.76999999999998	3.58	62	53.68	0.826	G/A	99
Ca22chr4A_C_albicans_SC5314-1198177	X3	PASS	repeat_region	177.77	2.25	79	50.10	0.812	T/C	99
Ca22chr4A_C_albicans_SC5314-1203762	X3	PASS	repeat_region	404.77	5.47	74	40.61	0.835	A/G	99
Ca22chr4A_C_albicans_SC5314-1204335	X2	PASS	repeat_region	554.77	6.53	85	41.70	0.817	A/G	99
Ca22chr4A_C_albicans_SC5314-1204348	X2	PASS	repeat_region	212.77	2.53	84	41.77	0.839	G/A	99
Ca22chr4A_C_albicans_SC5314-1204368	X2	PASS	repeat_region	212.77	2.69	79	42.52	0.822	G/A	99
Ca22chr4A_C_albicans_SC5314-1204387	X2	PASS	repeat_region	212.77	2.59	82	42.89	0.872	G/A	99
Ca22chr4A_C_albicans_SC5314-1206258	X2	PASS	repeat_region	863.73	12.34	70	44.74	0.294	T/C	99
Ca22chr4A_C_albicans_SC5314-1206324	X3	PASS	repeat_region	578.77	5.21	111	40.93	0.857	A/G	99
Ca22chr4A_C_albicans_SC5314-1206720	X3	PASS	repeat_region	348.77	3.39	103	52.26	0.738	C/A	99
Ca22chr4A_C_albicans_SC5314-1208689	X3	PASS	repeat_region	981.77	16.64	59	41.86	0.794	C/T	99
Ca22chr4A_C_albicans_SC5314-1208702	X3	PASS	repeat_region	981.77	20.04	49	43.42	0.750	G/A	99
Ca22chr4A_C_albicans_SC5314-1262535	X2	PASS	long_terminal_repeat	978.77	15.54	63	60.51	1.00	T/A	99
Ca22chr4A_C_albicans_SC5314-1441130	X3	PASS	intergenic	136.77	2.91	47	59.40	0.951	T/C	99
Ca22chr4A_C_albicans_SC5314-1597444	X3	PASS	ORF	991.77	20.24	49	47.34	0.481	C/T	99
Ca22chr5A_C_albicans_SC5314-964	X3	PASS	intergenic	537.77	4.68	115	43.03	0.543	T/C	99
Ca22chr5A_C_albicans_SC5314-2467	X2	PASS	long_terminal_repeat	108.76999999999998	2.13	51	40.83	0.818	T/G	99
Ca22chr5A_C_albicans_SC5314-173311	X3	PASS	ORF	1651.77	22.94	72	58.75	0.692	G/T	99
Ca22chr5A_C_albicans_SC5314-494119	X3	PASS	intergenic	1120.77	24.36	46	60.00	0.568	C/A	99
Ca22chr5A_C_albicans_SC5314-494126	X3	PASS	intergenic	1120.77	23.35	48	60.00	0.548	C/T	99
Ca22chr5A_C_albicans_SC5314-723893	X3	PASS	repeat_region	2783.77	32.37	86	50.32	0.298	A/G	99
Ca22chr5A_C_albicans_SC5314-723909	X3	PASS	repeat_region	282.77	3.04	93	52.08	0.689	T/C	99
Ca22chr5A_C_albicans_SC5314-723924	X3	PASS	repeat_region	282.77	2.83	100	53.35	0.701	C/T	99
Ca22chr5A_C_albicans_SC5314-723969	X3	PASS	repeat_region	392.77	3.89	101	52.62	0.851	A/T	99
Ca22chr5A_C_albicans_SC5314-723988	X3	PASS	repeat_region	2978.77	28.10	106	55.94	0.214	T/G	99
Ca22chr5A_C_albicans_SC5314-723992	X3	PASS	repeat_region	392.77	3.81	103	56.88	0.796	T/C	99
Ca22chr5A_C_albicans_SC5314-724118	X2	PASS	repeat_region	252.77	2.63	96	54.97	0.766	A/T	99
Ca22chr5A_C_albicans_SC5314-750875	X2	PASS	intergenic	324.77	4.85	67	59.75	0.875	C/A	99
Ca22chr5A_C_albicans_SC5314-867780	X2	PASS	intergenic	784.77	11.89	66	59.72	1.00	G/T	99
Ca22chr5A_C_albicans_SC5314-867789	X3	PASS	intergenic	180.77	3.01	60	60.00	1.00	A/T	99
Ca22chr5A_C_albicans_SC5314-1181765	X3	PASS	intergenic	570.77	9.84	58	54.28	0.729	G/A	99
Ca22chr5A_C_albicans_SC5314-1181910	X2	PASS	intergenic	333.77	6.07	55	46.48	0.747	G/A	99
Ca22chr5A_C_albicans_SC5314-1181919	X3	PASS	intergenic	971.77	19.44	50	47.72	0.892	A/G	99
Ca22chr5A_C_albicans_SC5314-1182008	X3	PASS	intergenic	1790.77	20.12	89	49.10	0.464	G/A	99
Ca22chr5A_C_albicans_SC5314-1182024	X3	PASS	intergenic	6303.77	24.77	65	47.73	0	C/C	99
Ca22chr5A_C_albicans_SC5314-1184671	X2	PASS	intergenic	2993.77	29.63	65	51.26	0.686	C/T	99
Ca22chr5A_C_albicans_SC5314-1187639	X3	PASS	intergenic	292.77	4.01	73	45.19	0.788	T/C	99
Ca22chr5A_C_albicans_SC5314-1187644	X3	PASS	intergenic	292.77	4.50	65	43.63	0.785	G/T	99
Ca22chr6A_C_albicans_SC5314-3400	X2	PASS	intergenic	2523.77	24.74	102	41.79	0.248	G/A	99
Ca22chr6A_C_albicans_SC5314-193561	X2	PASS	ORF	2889.7699999999995	31.73	72	52.07	0.174	A/G	99
Ca22chr6A_C_albicans_SC5314-193570	X2	PASS	ORF	353.77	4.65	76	53.13	0.846	C/T	99
Ca22chr6A_C_albicans_SC5314-199251	X3	PASS	intergenic	3348.77	33.27	71	60.15	0	G/G	99
Ca22chr6A_C_albicans_SC5314-199254	X3	PASS	intergenic	3348.77	31.61	70	60.15	0	C/C	99
Ca22chr6A_C_albicans_SC5314-199276	X3	PASS	ORF	2573.77	30.81	58	60.00	0	A/A	99
Ca22chr6A_C_albicans_SC5314-199279	X3	PASS	ORF	2573.77	29.52	58	60.00	0	T/T	99
Ca22chr6A_C_albicans_SC5314-199300	X3	PASS	ORF	2061.77	29.77	47	60.00	0	C/C	99
Ca22chr6A_C_albicans_SC5314-199304	X3	PASS	ORF	2061.77	27.16	44	60.00	0	A/A	99
Ca22chr6A_C_albicans_SC5314-200568	X3	PASS	ORF	231.76999999999998	4.00	58	55.96	0.735	A/G	99
Ca22chr6A_C_albicans_SC5314-200571	X3	PASS	ORF	231.76999999999998	3.80	61	56.16	0.746	A/T	99
Ca22chr6A_C_albicans_SC5314-200574	X3	PASS	ORF	231.76999999999998	3.68	63	56.29	0.746	A/T	99
Ca22chr6A_C_albicans_SC5314-200862	X2	PASS	ORF	1574.77	18.97	83	53.03	1.00	T/C	99
Ca22chr6A_C_albicans_SC5314-200863	X2	PASS	ORF	1574.77	18.75	84	52.90	1.00	G/A	99
Ca22chr6A_C_albicans_SC5314-200864	X2	PASS	ORF	1574.77	18.31	86	52.49	1.00	A/C	99
Ca22chr6A_C_albicans_SC5314-200889	X2	PASS	ORF	1574.77	21.87	72	49.06	1.00	T/C	99
Ca22chr6A_C_albicans_SC5314-200894	X2	PASS	ORF	1574.77	23.50	67	47.52	1.00	T/A	99
Ca22chr6A_C_albicans_SC5314-290780	X3	PASS	intergenic	469.77	9.59	49	60.00	0.814	A/C	99
Ca22chr6A_C_albicans_SC5314-290783	X3	PASS	intergenic	469.77	10.44	45	60.00	0.974	A/C	99
Ca22chr6A_C_albicans_SC5314-636624	X3	PASS	intergenic	281.77	5.87	48	55.90	0.750	C/G	99
Ca22chr6A_C_albicans_SC5314-636643	X3	PASS	intergenic	842.77	14.53	58	56.74	0.649	A/G	99
Ca22chr6A_C_albicans_SC5314-636647	X3	PASS	intergenic	842.77	13.59	62	56.96	0.623	A/C	99
Ca22chr6A_C_albicans_SC5314-746687	X3	PASS	intergenic	1761.77	27.96	63	58.30	1.00	T/A	99
Ca22chr6A_C_albicans_SC5314-746691	X3	PASS	intergenic	1761.77	25.53	69	58.02	1.00	T/A	99
Ca22chr6A_C_albicans_SC5314-746695	X3	PASS	intergenic	1761.77	25.53	69	57.58	1.00	A/G	99
Ca22chr6A_C_albicans_SC5314-746697	X3	PASS	intergenic	1761.77	25.91	68	57.54	1.00	T/A	99
Ca22chr6A_C_albicans_SC5314-746699	X3	PASS	intergenic	1761.77	25.53	69	57.35	0.981	C/T	99
Ca22chr6A_C_albicans_SC5314-746708	X3	PASS	intergenic	1761.77	25.91	68	56.85	0.704	A/C	99
Ca22chr6A_C_albicans_SC5314-746717	X3	PASS	intergenic	1761.77	27.10	65	56.17	0.662	A/G	99
Ca22chr6A_C_albicans_SC5314-746722	X3	PASS	intergenic	1761.77	24.47	72	55.36	0.635	C/T	99
Ca22chr6A_C_albicans_SC5314-746730	X3	PASS	intergenic	1761.77	23.49	75	54.85	0.603	C/T	99
Ca22chr6A_C_albicans_SC5314-746734	X3	PASS	intergenic	1761.77	24.13	73	54.71	0.592	A/G	99
Ca22chr6A_C_albicans_SC5314-746744	X3	PASS	intergenic	1761.77	24.13	73	54.48	0.566	A/C	99
Ca22chr6A_C_albicans_SC5314-746760	X3	PASS	intergenic	1761.77	23.18	76	54.21	0.560	C/T	99
Ca22chr6A_C_albicans_SC5314-746771	X3	PASS	intergenic	1761.77	22.59	78	54.32	0.571	A/T	99
Ca22chr6A_C_albicans_SC5314-746823	X3	PASS	intergenic	544.77	11.12	49	56.59	0.712	C/T	99
Ca22chr6A_C_albicans_SC5314-784114	X3	PASS	ORF	1616.77	29.09	44	56.39	0.919	A/G	99
Ca22chr6A_C_albicans_SC5314-784132	X2	PASS	ORF	615.77	8.67	71	59.75	0.874	A/C	99
Ca22chr6A_C_albicans_SC5314-793321	X3	PASS	ORF	1796.77	32.81	50	53.97	0.460	C/T	99
Ca22chr6A_C_albicans_SC5314-793324	X3	PASS	ORF	1796.77	30.99	48	53.70	0.459	T/C	99
Ca22chr6A_C_albicans_SC5314-797001	X3	PASS	intergenic	245.77	4.31	57	60.00	0.512	A/G	99
Ca22chr6A_C_albicans_SC5314-801304	X3	PASS	ORF	305.77	5.27	58	58.78	0.830	A/C	99
Ca22chr6A_C_albicans_SC5314-801318	X3	PASS	ORF	651.77	11.43	57	58.50	0.936	T/A	99
Ca22chr6A_C_albicans_SC5314-801320	X3	PASS	ORF	651.77	11.43	57	58.50	0.936	T/G	99
Ca22chr6A_C_albicans_SC5314-801325	X3	PASS	ORF	651.77	11.85	55	58.93	0.936	A/T	99
Ca22chr6A_C_albicans_SC5314-801328	X3	PASS	ORF	651.77	10.68	61	59.03	0.941	A/G	99
Ca22chr6A_C_albicans_SC5314-801333	X3	PASS	ORF	651.77	10.51	62	59.14	0.940	T/G	99
Ca22chr6A_C_albicans_SC5314-801342	X3	PASS	ORF	651.77	10.68	61	59.19	0.939	T/C	99
Ca22chr6A_C_albicans_SC5314-801354	X3	PASS	ORF	651.77	11.05	59	59.45	0.938	A/G	99
Ca22chr6A_C_albicans_SC5314-801406	X2	PASS	ORF	114.77000000000001	2.17	53	59.52	0.721	A/G	99
Ca22chr6A_C_albicans_SC5314-801418	X2	PASS	ORF	144.77	2.95	49	59.96	0.719	G/A	99
Ca22chr6A_C_albicans_SC5314-801419	X2	PASS	ORF	144.77	2.90	50	59.96	0.724	T/C	99
Ca22chr6A_C_albicans_SC5314-801421	X2	PASS	ORF	144.77	2.84	51	59.96	0.712	A/G	99
Ca22chr6A_C_albicans_SC5314-868697	X2	PASS	repeat_region	470.77	3.89	121	51.54	0.819	A/G	99
Ca22chr6A_C_albicans_SC5314-868706	X2	PASS	repeat_region	470.77	4.17	113	50.36	0.826	G/T	99
Ca22chr6A_C_albicans_SC5314-870857	X2	PASS	repeat_region	114.77000000000001	2.34	49	54.06	0.726	A/G	99
Ca22chr6A_C_albicans_SC5314-871314	X3	PASS	repeat_region	584.77	5.00	117	40.19	0.803	A/G	99
Ca22chr6A_C_albicans_SC5314-871315	X3	PASS	repeat_region	584.77	5.04	116	40.26	0.801	A/G	99
Ca22chr6A_C_albicans_SC5314-871321	X3	PASS	repeat_region	584.77	5.32	110	40.75	0.779	G/A	99
Ca22chr6A_C_albicans_SC5314-871329	X3	PASS	repeat_region	584.77	5.17	113	41.92	0.780	A/G	99
Ca22chr6A_C_albicans_SC5314-871333	X3	PASS	repeat_region	584.77	5.32	110	42.27	0.772	G/T	99
Ca22chr6A_C_albicans_SC5314-871340	X3	PASS	repeat_region	584.77	5.52	106	43.05	0.769	A/T	99
Ca22chr6A_C_albicans_SC5314-871368	X3	PASS	repeat_region	413.77	5.11	81	47.48	0.812	C/T	99
Ca22chr6A_C_albicans_SC5314-873658	X2	PASS	repeat_region	239.77	2.85	84	49.34	0.777	C/A	99
Ca22chr6A_C_albicans_SC5314-874925	X3	PASS	repeat_region	5074.77	33.78	60	42.56	0.289	C/G	99
Ca22chr6A_C_albicans_SC5314-875377	X2	PASS	intergenic	693.77	11.01	63	58.91	1.00	C/A	99
Ca22chr6A_C_albicans_SC5314-875380	X2	PASS	intergenic	1723.77	26.93	64	58.92	0.00	G/A	99
Ca22chr6A_C_albicans_SC5314-875388	X2	PASS	intergenic	693.77	11.96	58	58.81	1.00	T/C	99
Ca22chr6A_C_albicans_SC5314-875390	X2	PASS	intergenic	693.77	12.61	55	58.75	1.00	A/G	99
Ca22chr7A_C_albicans_SC5314-12403	X3	PASS	ORF	1693.77	28.23	60	42.14	0.486	G/A	99
Ca22chr7A_C_albicans_SC5314-12406	X3	PASS	ORF	1693.77	28.71	59	42.58	0.471	G/A	99
Ca22chr7A_C_albicans_SC5314-12412	X3	PASS	ORF	2044.77	32.43	55	42.77	0.209	G/A	99
Ca22chr7A_C_albicans_SC5314-12610	X3	PASS	ORF	1142.77	10.99	104	56.37	0.570	T/A	99
Ca22chr7A_C_albicans_SC5314-12612	X3	PASS	ORF	1142.77	10.99	104	56.37	0.570	G/C	99
Ca22chr7A_C_albicans_SC5314-230024	X3	PASS	repeat_region	171.76999999999998	3.37	51	42.95	0.821	G/A	99
Ca22chr7A_C_albicans_SC5314-231018	X3	PASS	repeat_region	347.77	7.73	45	40.62	0.776	C/A	99
Ca22chr7A_C_albicans_SC5314-231022	X3	PASS	repeat_region	347.77	7.25	48	42.80	0.721	G/A	99
Ca22chr7A_C_albicans_SC5314-231036	X3	PASS	repeat_region	538.77	10.17	53	47.54	0.725	A/G	99
Ca22chr7A_C_albicans_SC5314-231046	X3	PASS	repeat_region	938.77	16.47	57	49.54	0.493	G/A	99
Ca22chr7A_C_albicans_SC5314-231067	X3	PASS	repeat_region	1164.77	18.49	63	53.22	0.544	T/C	99
Ca22chr7A_C_albicans_SC5314-239113	X3	PASS	repeat_region	1108.77	13.04	85	51.98	0.571	A/C	99
Ca22chr7A_C_albicans_SC5314-239121	X3	PASS	repeat_region	1108.77	15.62	71	51.03	0.590	G/A	99
Ca22chr7A_C_albicans_SC5314-239406	X2	PASS	repeat_region	193.77000000000004	2.58	75	50.52	0.839	A/G	99
Ca22chr7A_C_albicans_SC5314-239446	X2	PASS	repeat_region	336.77	5.71	59	51.84	0.685	T/C	99
Ca22chr7A_C_albicans_SC5314-241071	X2	PASS	repeat_region	285.77	5.01	57	51.41	0.797	A/G	99
Ca22chr7A_C_albicans_SC5314-241078	X2	PASS	repeat_region	285.77	5.10	56	49.69	0.763	G/C	99
Ca22chr7A_C_albicans_SC5314-241088	X2	PASS	repeat_region	285.77	4.76	60	49.15	0.727	A/G	99
Ca22chr7A_C_albicans_SC5314-290064	X2	PASS	intergenic	385.77	5.93	65	59.82	0.870	T/C	99
Ca22chr7A_C_albicans_SC5314-574484	X2	PASS	intergenic	433.77	8.18	53	41.47	0.467	A/T	99
Ca22chr7A_C_albicans_SC5314-577765	X3	PASS	repeat_region	790.77	13.87	57	46.06	0.719	C/G	99
Ca22chr7A_C_albicans_SC5314-577768	X3	PASS	repeat_region	790.77	14.12	56	46.26	0.713	G/A	99
Ca22chr7A_C_albicans_SC5314-577770	X3	PASS	repeat_region	1112.77	18.86	59	46.18	0.522	A/G	99
Ca22chr7A_C_albicans_SC5314-577776	X3	PASS	repeat_region	1112.77	18.55	60	46.65	0.505	G/A	99
Ca22chr7A_C_albicans_SC5314-577788	X3	PASS	repeat_region	1112.77	16.61	67	47.54	0.495	A/G	99
Ca22chr7A_C_albicans_SC5314-577793	X3	PASS	repeat_region	2338.77	32.94	71	48.08	0.192	G/C	99
Ca22chr7A_C_albicans_SC5314-577796	X3	PASS	repeat_region	1112.77	15.04	74	47.92	0.495	T/C	99
Ca22chr7A_C_albicans_SC5314-577802	X3	PASS	repeat_region	423.77	5.81	73	47.74	0.814	C/T	99
Ca22chr7A_C_albicans_SC5314-579137	X2	PASS	repeat_region	432.77	4.86	89	58.08	0.791	C/T	99
Ca22chr7A_C_albicans_SC5314-579241	X2	PASS	repeat_region	367.77	6.57	56	44.33	0.701	G/A	99
Ca22chr7A_C_albicans_SC5314-581227	X3	PASS	repeat_region	4349.77	32.16	110	45.01	0.181	C/T	99
Ca22chr7A_C_albicans_SC5314-581233	X3	PASS	repeat_region	615.77	5.17	119	46.32	0.858	A/G	99
Ca22chr7A_C_albicans_SC5314-586597	X2	PASS	repeat_region	300.77	3.62	83	45.42	0.868	G/T	99
Ca22chr7A_C_albicans_SC5314-589541	X3	PASS	intergenic	524.73	9.05	58	45.99	0.294	G/A	99
Ca22chr7A_C_albicans_SC5314-589847	X2	PASS	intergenic	187.77	2.89	65	43.71	0.838	A/T	99
Ca22chr7A_C_albicans_SC5314-589975	X2	PASS	intergenic	392.77	5.46	72	58.59	0.814	C/T	99
Ca22chr7A_C_albicans_SC5314-589978	X2	PASS	intergenic	392.77	5.46	72	58.59	0.857	A/G	99
Ca22chr7A_C_albicans_SC5314-589979	X2	PASS	intergenic	392.77	5.46	72	58.59	0.857	A/G	99
Ca22chr7A_C_albicans_SC5314-615766	X2	PASS	ORF	893.77	6.57	136	58.75	0.681	G/A	99
Ca22chr7A_C_albicans_SC5314-615774	X2	PASS	ORF	893.77	6.62	135	58.86	0.723	C/T	99
Ca22chr7A_C_albicans_SC5314-615783	X2	PASS	ORF	893.77	6.82	131	58.83	0.731	G/A	99
Ca22chr7A_C_albicans_SC5314-615792	X2	PASS	ORF	893.77	6.93	129	58.81	0.980	C/T	99
Ca22chr7A_C_albicans_SC5314-615796	X2	PASS	ORF	893.77	7.04	127	59.05	1.00	G/A	99
Ca22chr7A_C_albicans_SC5314-615797	X2	PASS	ORF	893.77	7.15	125	59.03	1.00	C/T	99
Ca22chr7A_C_albicans_SC5314-615801	X2	PASS	ORF	893.77	7.70	116	59.10	1.00	C/T	99
Ca22chr7A_C_albicans_SC5314-615806	X2	PASS	ORF	893.77	7.98	112	59.07	1.00	G/A	99
Ca22chr7A_C_albicans_SC5314-615807	X2	PASS	ORF	893.77	8.05	111	59.06	0.988	A/T	99
Ca22chr7A_C_albicans_SC5314-615813	X2	PASS	ORF	893.77	8.51	105	59.01	1.00	T/G	99
Ca22chr7A_C_albicans_SC5314-615817	X2	PASS	ORF	893.77	8.76	102	59.15	1.00	T/C	99
Ca22chr7A_C_albicans_SC5314-615823	X2	PASS	ORF	893.77	9.03	99	59.28	1.00	A/G	99
Ca22chr7A_C_albicans_SC5314-718430	X3	PASS	ORF	688.77	14.97	46	58.74	0.540	G/A	99
Ca22chr7A_C_albicans_SC5314-765426	X3	PASS	ORF	737.77	8.02	92	58.19	0.705	T/C	99
Ca22chr7A_C_albicans_SC5314-765438	X3	PASS	ORF	737.77	7.85	94	58.23	0.753	G/A	99
Ca22chr7A_C_albicans_SC5314-765443	X3	PASS	ORF	737.77	8.11	91	58.17	0.787	T/A	99
Ca22chr7A_C_albicans_SC5314-795436	X2	PASS	ORF	180.77	3.62	50	60.00	0.825	G/T	99
Ca22chr7A_C_albicans_SC5314-852383	X2	PASS	intergenic	116.77	2.20	53	60.05	0.755	T/A	99
Ca22chrRA_C_albicans_SC5314-77340	X2	PASS	intergenic	357.77	6.28	57	60.00	0.522	T/A	99
Ca22chrRA_C_albicans_SC5314-227326	X2	PASS	intergenic	230.73000000000002	3.39	68	60.00	0.706	A/T	99
Ca22chrRA_C_albicans_SC5314-259738	X2	PASS	intergenic	354.77	6.57	54	60.40	1.00	C/T	99
Ca22chrRA_C_albicans_SC5314-452474	X2	PASS	intergenic	215.77	3.42	63	60.00	0.937	C/G	99
Ca22chrRA_C_albicans_SC5314-478968	X2	PASS	ORF	204.77	3.47	59	56.91	0.742	T/A	99
Ca22chrRA_C_albicans_SC5314-478971	X2	PASS	ORF	204.77	3.41	60	56.97	0.758	T/C	99
Ca22chrRA_C_albicans_SC5314-478974	X2	PASS	ORF	204.77	3.59	57	56.80	0.746	A/G	99
Ca22chrRA_C_albicans_SC5314-478983	X2	PASS	ORF	204.77	3.59	57	57.02	0.750	A/G	99
Ca22chrRA_C_albicans_SC5314-478986	X2	PASS	ORF	204.77	3.53	58	57.07	0.754	A/G	99
Ca22chrRA_C_albicans_SC5314-478995	X2	PASS	ORF	204.77	3.72	55	56.91	0.742	A/G	99
Ca22chrRA_C_albicans_SC5314-495001	X2	PASS	ORF	157.77	3.29	48	58.99	0.870	G/T	99
Ca22chrRA_C_albicans_SC5314-554609	X2	PASS	intergenic	2963.77	29.42	80	60.00	0.475	A/C	99
Ca22chrRA_C_albicans_SC5314-595458	X3	PASS	intergenic	8345.77	29.33	89	60.00	0	G/G	99
Ca22chrRA_C_albicans_SC5314-595468	X3	PASS	intergenic	1601.77	18.84	85	60.00	0.581	G/T	99
Ca22chrRA_C_albicans_SC5314-595483	X3	PASS	intergenic	1601.77	18.84	85	60.00	0.570	T/C	99
Ca22chrRA_C_albicans_SC5314-595486	X3	PASS	intergenic	1601.77	18.41	87	60.00	0.557	T/G	99
Ca22chrRA_C_albicans_SC5314-602059	X2	PASS	ORF	1107.77	13.85	80	60.00	0.646	A/T	99
Ca22chrRA_C_albicans_SC5314-602062	X2	PASS	ORF	1107.77	13.85	80	60.00	0.641	A/T	99
Ca22chrRA_C_albicans_SC5314-602065	X2	PASS	ORF	1107.77	14.02	79	60.00	0.636	T/A	99
Ca22chrRA_C_albicans_SC5314-602068	X2	PASS	ORF	1098.73	13.24	83	60.00	0.646	T/A	99
Ca22chrRA_C_albicans_SC5314-614729	X2	PASS	intergenic	635.77	11.35	56	59.24	0.585	G/A	99
Ca22chrRA_C_albicans_SC5314-1121600	X3	PASS	intergenic	629.77	10.86	58	60.00	1.00	A/T	99
Ca22chrRA_C_albicans_SC5314-1121602	X3	PASS	intergenic	629.77	11.05	57	60.00	1.00	G/C	99
Ca22chrRA_C_albicans_SC5314-1121605	X3	PASS	intergenic	629.77	11.05	57	60.00	1.00	C/T	99
Ca22chrRA_C_albicans_SC5314-1121609	X3	PASS	intergenic	629.77	11.88	53	60.00	1.00	A/C	99
Ca22chrRA_C_albicans_SC5314-1121612	X3	PASS	intergenic	629.77	11.88	53	60.00	1.00	C/A	99
Ca22chrRA_C_albicans_SC5314-1121615	X3	PASS	intergenic	629.77	11.88	53	60.00	1.00	A/G	99
Ca22chrRA_C_albicans_SC5314-1121617	X3	PASS	intergenic	629.77	12.85	49	60.00	1.00	G/T	99
Ca22chrRA_C_albicans_SC5314-1121618	X3	PASS	intergenic	629.77	13.12	48	60.00	1.00	C/A	99
Ca22chrRA_C_albicans_SC5314-1121622	X3	PASS	intergenic	629.77	13.99	45	60.00	1.00	T/A	99
Ca22chrRA_C_albicans_SC5314-1193233	X2	PASS	intergenic	538.77	7.70	70	60.00	0.703	T/G	99
Ca22chrRA_C_albicans_SC5314-1193248	X2	PASS	intergenic	538.77	8.69	62	60.00	1.00	G/A	99
Ca22chrRA_C_albicans_SC5314-1348527	X2	PASS	repeat_region	350.77	6.62	53	43.39	0.747	A/C	99
Ca22chrRA_C_albicans_SC5314-1350819	X2	PASS	repeat_region	1407.77	25.60	55	43.92	0.600	A/G	99
Ca22chrRA_C_albicans_SC5314-1350840	X2	PASS	repeat_region	1191.77	19.86	60	40.73	0.776	C/T	99
Ca22chrRA_C_albicans_SC5314-1350860	X3	PASS	repeat_region	219.77	3.10	71	40.86	0.867	T/A	99
Ca22chrRA_C_albicans_SC5314-1350865	X3	PASS	repeat_region	219.77	3.10	71	40.81	0.863	A/C	99
Ca22chrRA_C_albicans_SC5314-1351240	X2	PASS	repeat_region	330.77	3.34	99	47.91	0.856	A/G	99
Ca22chrRA_C_albicans_SC5314-1351241	X2	PASS	repeat_region	330.77	3.34	99	47.69	0.840	T/A	99
Ca22chrRA_C_albicans_SC5314-1351242	X2	PASS	repeat_region	330.77	3.34	99	47.37	0.837	A/G	99
Ca22chrRA_C_albicans_SC5314-1351246	X2	PASS	repeat_region	330.77	3.52	94	45.95	0.839	A/G	99
Ca22chrRA_C_albicans_SC5314-1352315	X2	PASS	repeat_region	212.77	2.96	72	58.92	0.762	C/T	99
Ca22chrRA_C_albicans_SC5314-1352323	X2	PASS	repeat_region	212.77	2.53	84	58.62	0.772	A/G	99
Ca22chrRA_C_albicans_SC5314-1352324	X2	PASS	repeat_region	212.77	2.53	84	58.62	0.761	G/C	99
Ca22chrRA_C_albicans_SC5314-1352470	X3	PASS	repeat_region	134.77	2.32	58	47.16	0.873	G/A	99
Ca22chrRA_C_albicans_SC5314-1352500	X3	PASS	repeat_region	179.77	2.57	70	43.68	0.868	G/A	99
Ca22chrRA_C_albicans_SC5314-1355817	X3	PASS	repeat_region	385.77	7.72	50	58.54	0.673	T/C	99
Ca22chrRA_C_albicans_SC5314-1355825	X3	PASS	repeat_region	385.77	8.57	45	58.38	0.755	C/T	99
Ca22chrRA_C_albicans_SC5314-1357985	X3	PASS	repeat_region	298.77	4.98	60	42.61	0.840	T/C	99
Ca22chrRA_C_albicans_SC5314-1358293	X3	PASS	repeat_region	175.77	2.98	59	51.08	0.849	C/T	99
Ca22chrRA_C_albicans_SC5314-1359382	X3	PASS	repeat_region	124.77000000000001	2.27	55	55.07	0.983	C/T	99
Ca22chrRA_C_albicans_SC5314-1428826	X3	PASS	intergenic	235.77	4.21	56	60.00	1.00	G/C	99
Ca22chrRA_C_albicans_SC5314-1474551	X2	PASS	long_terminal_repeat	294.77	3.55	83	55.13	0.986	C/T	99
Ca22chrRA_C_albicans_SC5314-1474552	X2	PASS	long_terminal_repeat	294.77	3.55	83	55.13	0.986	A/G	99
Ca22chrRA_C_albicans_SC5314-1533639	X2	PASS	ORF	309.77	4.08	76	53.62	0.736	G/A	99
Ca22chrRA_C_albicans_SC5314-1565969	X3	PASS	intergenic	435.77	4.74	92	49.66	0.868	C/T	99
Ca22chrRA_C_albicans_SC5314-1565973	X3	PASS	intergenic	435.77	4.64	94	51.05	0.861	G/C	99
Ca22chrRA_C_albicans_SC5314-1565981	X3	PASS	intergenic	435.77	4.45	98	52.23	0.847	C/T	99
Ca22chrRA_C_albicans_SC5314-1585256	X3	PASS	intergenic	659.77	10.31	64	59.25	0.956	T/A	99
Ca22chrRA_C_albicans_SC5314-1710641	X2	PASS	intergenic	857.77	13.83	62	58.89	0.828	A/G	99
Ca22chrRA_C_albicans_SC5314-1711350	X2	PASS	intergenic	316.77	4.87	65	45.44	0.800	G/A	99
Ca22chrRA_C_albicans_SC5314-1711509	X2	PASS	intergenic	658.73	10.98	60	44.21	0.408	A/T	99
Ca22chr1A_C_albicans_SC5314-1971	X3	PASS	intergenic	1444.77	14.89	97	45.33	0.474	G/T	99
Ca22chr1A_C_albicans_SC5314-1972	X3	PASS	intergenic	1444.77	15.88	91	45.77	0.467	G/A	99
Ca22chr1A_C_albicans_SC5314-2018	X3	PASS	intergenic	5120.77	28.43	64	40.68	0	A/A	99
Ca22chr1A_C_albicans_SC5314-2034	X3	PASS	intergenic	2723.77	23.31	73	42.34	0.021	A/G	99
Ca22chr1A_C_albicans_SC5314-5686	X3	PASS	intergenic	371.77	6.20	60	40.94	1.00	A/C	99
Ca22chr1A_C_albicans_SC5314-6867	X3	PASS	intergenic	452.77	4.40	103	56.73	1.00	A/G	99
Ca22chr1A_C_albicans_SC5314-6872	X3	PASS	intergenic	452.77	4.57	99	57.50	0.905	A/G	99
Ca22chr1A_C_albicans_SC5314-7445	X1	PASS	intergenic	2122.77	17.40	122	49.12	0.977	T/A	99
Ca22chr1A_C_albicans_SC5314-7450	X1	PASS	intergenic	2483.77	21.79	114	50.04	0.440	A/G	99
Ca22chr1A_C_albicans_SC5314-11233	X1	PASS	ORF	297.77	3.72	80	49.81	0.767	T/C	99
Ca22chr1A_C_albicans_SC5314-153755	X3	PASS	intergenic	180.77	3.41	53	59.68	1.00	T/C	99
Ca22chr1A_C_albicans_SC5314-407761	X1	PASS	ORF	249.77	4.80	52	59.36	1.00	T/C	99
Ca22chr1A_C_albicans_SC5314-407764	X1	PASS	ORF	249.77	4.71	53	59.37	1.00	G/A	99
Ca22chr1A_C_albicans_SC5314-468938	X3	PASS	intergenic	1676.77	27.98	44	60.00	0	A/A	99
Ca22chr1A_C_albicans_SC5314-701234	X1	PASS	intergenic	166.76999999999998	2.17	77	60.00	0.775	G/A	99
Ca22chr1A_C_albicans_SC5314-701239	X1	PASS	intergenic	166.76999999999998	2.17	77	60.00	0.774	G/A	99
Ca22chr1A_C_albicans_SC5314-812596	X1	PASS	intergenic	1060.77	17.11	62	60.00	0.844	A/C	99
Ca22chr1A_C_albicans_SC5314-812610	X1	PASS	intergenic	1060.77	14.14	75	59.60	0.613	T/C	99
Ca22chr1A_C_albicans_SC5314-851853	X1	PASS	ORF	727.77	10.11	72	60.00	0.550	G/A	99
Ca22chr1A_C_albicans_SC5314-855341	X3	PASS	ORF	391.77	8.16	48	44.14	0.955	G/A	99
Ca22chr1A_C_albicans_SC5314-855344	X3	PASS	ORF	391.77	8.34	47	43.42	0.929	G/A	99
Ca22chr1A_C_albicans_SC5314-855349	X3	PASS	ORF	391.77	8.00	49	43.67	0.886	G/A	99
Ca22chr1A_C_albicans_SC5314-894467	X3	PASS	intergenic	814.77	11.32	72	59.61	1.00	G/A	99
Ca22chr1A_C_albicans_SC5314-894476	X1	PASS	intergenic	1564.77	17.58	89	59.50	0.671	C/G	99
Ca22chr1A_C_albicans_SC5314-961932	X3	PASS	ORF	316.77	5.03	63	60.00	1.00	G/A	99
Ca22chr1A_C_albicans_SC5314-1025198	X1	PASS	intergenic	1810.77	27.44	66	58.73	0.521	T/C	99
Ca22chr1A_C_albicans_SC5314-1025201	X1	PASS	intergenic	1810.77	27.03	67	58.73	0.521	C/T	99
Ca22chr1A_C_albicans_SC5314-1025210	X1	PASS	intergenic	1810.77	25.15	72	58.76	0.506	A/G	99
Ca22chr1A_C_albicans_SC5314-1025215	X1	PASS	intergenic	1810.77	24.14	75	58.79	0.520	G/A	99
Ca22chr1A_C_albicans_SC5314-1025234	X1	PASS	intergenic	1583.77	19.80	80	58.74	0.549	A/C	99
Ca22chr1A_C_albicans_SC5314-1025235	X1	PASS	intergenic	1583.77	19.80	80	58.74	0.543	C/A	99
Ca22chr1A_C_albicans_SC5314-1025259	X1	PASS	intergenic	2141.77	26.44	81	58.60	0.565	A/G	99
Ca22chr1A_C_albicans_SC5314-1025268	X1	PASS	intergenic	2141.77	26.44	81	58.60	0.558	G/T	99
Ca22chr1A_C_albicans_SC5314-1025273	X1	PASS	intergenic	2141.77	26.77	80	58.58	0.564	A/G	99
Ca22chr1A_C_albicans_SC5314-1243351	X1	PASS	intergenic	1311.77	22.23	59	60.00	0.517	T/C	99
Ca22chr1A_C_albicans_SC5314-1243370	X1	PASS	intergenic	1348.77	22.11	61	60.00	0.492	T/C	99
Ca22chr1A_C_albicans_SC5314-1243377	X1	PASS	intergenic	1348.77	21.75	62	60.00	0.516	T/C	99
Ca22chr1A_C_albicans_SC5314-1243397	X1	PASS	intergenic	1200.77	17.92	67	60.00	0.530	T/C	99
Ca22chr1A_C_albicans_SC5314-1254816	X1	PASS	intergenic	1887.77	29.96	63	58.47	1.00	T/C	99
Ca22chr1A_C_albicans_SC5314-1254817	X1	PASS	intergenic	1887.77	29.96	63	58.47	1.00	C/T	99
Ca22chr1A_C_albicans_SC5314-1254823	X1	PASS	intergenic	1887.77	30.45	62	58.44	1.00	C/T	99
Ca22chr1A_C_albicans_SC5314-1254830	X1	PASS	intergenic	1887.77	28.18	67	58.56	1.00	T/C	99
Ca22chr1A_C_albicans_SC5314-1255475	X3	PASS	ORF	515.77	8.46	61	60.35	1.00	A/T	99
Ca22chr1A_C_albicans_SC5314-1255482	X3	PASS	ORF	515.77	8.06	64	60.34	0.538	A/T	99
Ca22chr1A_C_albicans_SC5314-1278384	X3	PASS	intergenic	150.73	2.04	74	60.00	0.384	T/C	99
Ca22chr1A_C_albicans_SC5314-1294218	X3	PASS	intergenic	1146.77	15.29	75	59.70	0.957	G/T	99
Ca22chr1A_C_albicans_SC5314-1294221	X3	PASS	intergenic	1146.77	15.93	72	59.69	1.00	C/T	99
Ca22chr1A_C_albicans_SC5314-1294222	X3	PASS	intergenic	1146.77	15.93	72	59.69	1.00	T/C	99
Ca22chr1A_C_albicans_SC5314-1294228	X3	PASS	intergenic	1146.77	16.86	68	59.67	1.00	T/C	99
Ca22chr1A_C_albicans_SC5314-1294237	X3	PASS	intergenic	1146.77	18.80	61	59.63	1.00	A/T	99
Ca22chr1A_C_albicans_SC5314-1294252	X3	PASS	intergenic	1146.77	21.64	53	59.58	1.00	T/A	99
Ca22chr1A_C_albicans_SC5314-1294254	X3	PASS	intergenic	1146.77	22.49	51	59.56	1.00	C/T	99
Ca22chr1A_C_albicans_SC5314-1294261	X3	PASS	intergenic	1146.77	24.40	47	59.52	1.00	A/T	99
Ca22chr1A_C_albicans_SC5314-1294269	X3	PASS	intergenic	1146.77	23.89	48	59.53	1.00	T/A	99
Ca22chr1A_C_albicans_SC5314-1294334	X1	PASS	intergenic	1122.77	14.97	75	59.78	1.00	G/A	99
Ca22chr1A_C_albicans_SC5314-1294338	X1	PASS	intergenic	1122.77	15.81	71	59.76	1.00	C/T	99
Ca22chr1A_C_albicans_SC5314-1294342	X1	PASS	intergenic	1122.77	15.59	72	59.77	1.00	C/T	99
Ca22chr1A_C_albicans_SC5314-1294346	X1	PASS	intergenic	1122.77	15.59	72	59.77	1.00	G/C	99
Ca22chr1A_C_albicans_SC5314-1294350	X1	PASS	intergenic	1122.77	15.17	74	59.77	1.00	C/T	99
Ca22chr1A_C_albicans_SC5314-1294354	X1	PASS	intergenic	1122.77	14.58	77	59.78	1.00	A/G	99
Ca22chr1A_C_albicans_SC5314-1294356	X1	PASS	intergenic	1122.77	14.58	77	59.78	1.00	C/T	99
Ca22chr1A_C_albicans_SC5314-1294360	X1	PASS	intergenic	1101.77	13.27	83	59.80	1.00	T/C	99
Ca22chr1A_C_albicans_SC5314-1294362	X1	PASS	intergenic	1098.73	12.78	86	59.81	1.00	C/A	99
Ca22chr1A_C_albicans_SC5314-1294363	X1	PASS	intergenic	1101.77	13.60	81	59.79	1.00	G/T	99
Ca22chr1A_C_albicans_SC5314-1294366	X1	PASS	intergenic	1101.77	13.60	81	59.79	0.978	C/A	99
Ca22chr1A_C_albicans_SC5314-1294372	X1	PASS	intergenic	1236.73	15.27	81	59.79	0.556	T/G	99
Ca22chr1A_C_albicans_SC5314-1340407	X3	PASS	ORF	991.77	12.40	80	59.08	0.613	T/C	99
Ca22chr1A_C_albicans_SC5314-1680991	X1	PASS	repeat_region	463.77	6.82	68	52.30	0.831	G/C	99
Ca22chr1A_C_albicans_SC5314-1682103	X1	PASS	repeat_region	256.77	5.03	51	48.97	0.662	C/T	99
Ca22chr1A_C_albicans_SC5314-1682435	X3	PASS	repeat_region	180.77	3.77	48	48.03	0.875	A/T	99
Ca22chr1A_C_albicans_SC5314-1682437	X3	PASS	repeat_region	180.77	3.69	49	48.09	0.877	C/T	99
Ca22chr1A_C_albicans_SC5314-1684133	X3	PASS	repeat_region	241.76999999999998	4.93	49	52.63	0.694	T/G	99
Ca22chr1A_C_albicans_SC5314-1684613	X3	PASS	repeat_region	224.77	3.63	62	50.03	0.827	T/C	99
Ca22chr1A_C_albicans_SC5314-1684646	X3	PASS	repeat_region	270.77	5.01	54	56.02	0.793	T/G	99
Ca22chr1A_C_albicans_SC5314-1684736	X1	PASS	repeat_region	772.77	10.30	75	50.08	0.675	C/T	99
Ca22chr1A_C_albicans_SC5314-1685972	X1	PASS	repeat_region	428.77	5.64	76	52.23	0.802	A/C	99
Ca22chr1A_C_albicans_SC5314-1685999	X1	PASS	repeat_region	428.77	6.21	69	56.54	0.929	T/C	99
Ca22chr1A_C_albicans_SC5314-1686003	X1	PASS	repeat_region	428.77	6.13	70	56.34	0.899	G/A	99
Ca22chr1A_C_albicans_SC5314-1686009	X1	PASS	repeat_region	428.77	6.50	66	56.37	0.952	T/C	99
Ca22chr1A_C_albicans_SC5314-1686011	X1	PASS	repeat_region	428.77	6.60	65	56.32	0.937	T/A	99
Ca22chr1A_C_albicans_SC5314-1686516	X1	PASS	repeat_region	282.77	3.29	86	45.19	0.760	T/A	99
Ca22chr1A_C_albicans_SC5314-1686627	X3	PASS	repeat_region	389.77	7.09	55	55.67	0.742	T/C	99
Ca22chr1A_C_albicans_SC5314-1686629	X3	PASS	repeat_region	389.77	7.22	54	55.58	0.738	T/C	99
Ca22chr1A_C_albicans_SC5314-1686656	X3	PASS	repeat_region	726.77	12.11	60	53.71	0.568	C/A	99
Ca22chr1A_C_albicans_SC5314-1689500	X3	PASS	repeat_region	675.77	8.14	83	56.14	0.427	T/A	99
Ca22chr1A_C_albicans_SC5314-1689863	X3	PASS	repeat_region	322.77	4.48	72	51.71	0.800	G/A	99
Ca22chr1A_C_albicans_SC5314-1689864	X3	PASS	repeat_region	322.77	4.48	72	52.09	0.811	A/G	99
Ca22chr1A_C_albicans_SC5314-1964558	X3	PASS	intergenic	415.77	7.05	59	59.79	0.895	A/T	99
Ca22chr1A_C_albicans_SC5314-1966796	X1	PASS	intergenic	517.77	8.93	58	60.00	0.932	G/A	99
Ca22chr1A_C_albicans_SC5314-1966808	X1	PASS	intergenic	517.77	7.29	71	59.39	0.710	A/G	99
Ca22chr1A_C_albicans_SC5314-1994367	X3	PASS	intergenic	4494.77	36.15	105	60.00	0	C/C	99
Ca22chr1A_C_albicans_SC5314-1994382	X3	PASS	intergenic	4284.77	28.38	101	60.00	0	A/A	99
Ca22chr1A_C_albicans_SC5314-1994424	X3	PASS	intergenic	3356.7700000000004	28.75	73	60.15	0	T/T	99
Ca22chr1A_C_albicans_SC5314-1994431	X3	PASS	intergenic	3356.7700000000004	27.09	71	60.15	0	T/T	99
Ca22chr1A_C_albicans_SC5314-1994437	X3	PASS	intergenic	3356.7700000000004	34.07	66	60.16	0	C/C	99
Ca22chr1A_C_albicans_SC5314-2238582	X3	PASS	intergenic	1986.77	25.80	77	60.00	0.468	C/T	99
Ca22chr1A_C_albicans_SC5314-2772128	X1	PASS	intergenic	147.77	2.74	54	60.00	0.786	G/A	99
Ca22chr1A_C_albicans_SC5314-2984037	X1	PASS	intergenic	1293.77	17.72	73	60.00	0.507	A/C	99
Ca22chr1A_C_albicans_SC5314-3038635	X3	PASS	intergenic	425.77	5.53	77	58.91	0.887	C/T	99
Ca22chr1A_C_albicans_SC5314-3179390	X3	PASS	intergenic	806.77	9.06	89	58.97	0.852	G/T	99
Ca22chr2A_C_albicans_SC5314-714	X1	PASS	intergenic	2676.7700000000004	22.68	118	47.21	0.507	A/G	99
Ca22chr2A_C_albicans_SC5314-741	X1	PASS	intergenic	2676.7700000000004	29.20	76	50.67	1.00	T/C	99
Ca22chr2A_C_albicans_SC5314-751	X1	PASS	intergenic	2676.7700000000004	30.15	67	47.20	0.989	A/T	99
Ca22chr2A_C_albicans_SC5314-772	X1	PASS	intergenic	717.77	10.11	71	40.65	0.811	T/C	99
Ca22chr2A_C_albicans_SC5314-3656	X1	PASS	intergenic	453.77	3.63	125	44.69	0.807	A/C	99
Ca22chr2A_C_albicans_SC5314-883036	X1	PASS	ORF	1829.77	21.03	87	64.33	0.483	C/A	99
Ca22chr2A_C_albicans_SC5314-883051	X1	PASS	ORF	1829.77	20.79	88	65.64	0.528	G/C	99
Ca22chr2A_C_albicans_SC5314-883077	X1	PASS	ORF	1294.77	17.04	76	67.17	0.580	A/G	99
Ca22chr2A_C_albicans_SC5314-883112	X1	PASS	ORF	5640.77	32.03	52	66.39	0	T/T	99
Ca22chr2A_C_albicans_SC5314-925697	X1	PASS	ORF	291.77	5.61	52	60.00	1.00	T/A	99
Ca22chr2A_C_albicans_SC5314-925723	X1	PASS	ORF	291.77	4.78	61	60.00	0.980	G/A	99
Ca22chr2A_C_albicans_SC5314-925760	X1	PASS	ORF	188.77000000000004	3.15	60	60.00	1.00	C/T	99
Ca22chr2A_C_albicans_SC5314-925762	X1	PASS	ORF	188.77000000000004	3.09	61	60.00	1.00	A/G	99
Ca22chr2A_C_albicans_SC5314-925765	X1	PASS	ORF	188.77000000000004	3.09	61	60.00	1.00	T/A	99
Ca22chr2A_C_albicans_SC5314-925768	X1	PASS	ORF	188.77000000000004	3.09	61	60.00	1.00	T/C	99
Ca22chr2A_C_albicans_SC5314-925776	X1	PASS	ORF	188.77000000000004	3.15	60	60.00	1.00	G/A	99
Ca22chr2A_C_albicans_SC5314-926719	X3	PASS	ORF	246.76999999999998	2.74	90	57.85	0.938	C/T	99
Ca22chr2A_C_albicans_SC5314-926724	X3	PASS	ORF	246.76999999999998	2.74	90	57.85	0.938	A/G	99
Ca22chr2A_C_albicans_SC5314-926729	X3	PASS	ORF	246.76999999999998	2.77	89	57.83	0.925	G/T	99
Ca22chr2A_C_albicans_SC5314-926730	X3	PASS	ORF	246.76999999999998	2.80	88	57.80	0.937	T/C	99
Ca22chr2A_C_albicans_SC5314-926731	X3	PASS	ORF	246.76999999999998	2.77	89	57.83	0.938	G/T	99
Ca22chr2A_C_albicans_SC5314-926739	X3	PASS	ORF	246.76999999999998	2.90	85	57.72	0.934	C/T	99
Ca22chr2A_C_albicans_SC5314-926741	X3	PASS	ORF	246.76999999999998	2.84	87	57.78	0.936	C/T	99
Ca22chr2A_C_albicans_SC5314-926743	X3	PASS	ORF	246.76999999999998	2.80	88	57.80	0.937	A/T	99
Ca22chr2A_C_albicans_SC5314-929015	X3	PASS	ORF	379.77	4.27	89	59.49	1.00	C/T	99
Ca22chr2A_C_albicans_SC5314-929019	X3	PASS	ORF	379.77	4.17	91	59.50	1.00	A/C	99
Ca22chr2A_C_albicans_SC5314-929022	X3	PASS	ORF	379.77	4.27	89	59.49	1.00	C/G	99
Ca22chr2A_C_albicans_SC5314-929024	X3	PASS	ORF	379.77	4.17	91	59.50	1.00	C/T	99
Ca22chr2A_C_albicans_SC5314-929026	X3	PASS	ORF	379.77	3.96	96	59.53	1.00	T/C	99
Ca22chr2A_C_albicans_SC5314-929030	X3	PASS	ORF	379.77	4.13	92	59.51	1.00	G/T	99
Ca22chr2A_C_albicans_SC5314-929035	X3	PASS	ORF	379.77	3.92	97	59.53	1.00	T/A	99
Ca22chr2A_C_albicans_SC5314-988945	X3	PASS	ORF	239.73	2.16	111	58.15	0.845	T/C	99
Ca22chr2A_C_albicans_SC5314-1052758	X3	PASS	intergenic	689.77	8.96	77	60.00	0.964	G/A	99
Ca22chr2A_C_albicans_SC5314-1158394	X3	PASS	ORF	1170.77	17.22	68	60.00	0.485	A/G	99
Ca22chr2A_C_albicans_SC5314-1416748	X1	PASS	intergenic	499.77	9.43	53	60.00	0.685	G/T	99
Ca22chr2A_C_albicans_SC5314-1762250	X1	PASS	intergenic	296.77	5.82	51	60.00	0.719	C/T	99
Ca22chr2A_C_albicans_SC5314-1773257	X3	PASS	intergenic	330.77	5.70	58	61.07	0.981	T/C	99
Ca22chr2A_C_albicans_SC5314-1773263	X3	PASS	intergenic	330.77	5.70	58	61.62	1.00	T/C	99
Ca22chr2A_C_albicans_SC5314-1773266	X3	PASS	intergenic	330.77	5.61	59	62.16	1.00	T/A	99
Ca22chr2A_C_albicans_SC5314-1825798	X1	PASS	ORF	1060.77	17.68	60	59.68	0.531	C/T	99
Ca22chr2A_C_albicans_SC5314-1951952	X3	PASS	ORF	2421.77	27.52	88	52.05	0.403	C/G	99
Ca22chr2A_C_albicans_SC5314-1951953	X3	PASS	ORF	2421.77	27.52	88	52.32	0.396	C/T	99
Ca22chr2A_C_albicans_SC5314-1951959	X3	PASS	ORF	2421.77	30.66	79	53.41	0.414	A/T	99
Ca22chr2A_C_albicans_SC5314-1952753	X1	PASS	ORF	109.77000000000001	2.07	53	50.61	0.889	T/C	99
Ca22chr2A_C_albicans_SC5314-2143674	X3	PASS	repeat_region	181.76999999999998	2.63	69	47.32	0.821	A/T	99
Ca22chr2A_C_albicans_SC5314-2144873	X1	PASS	repeat_region	705.77	11.38	62	49.78	0.757	T/C	99
Ca22chr2A_C_albicans_SC5314-2144878	X1	PASS	repeat_region	705.77	10.53	67	50.47	0.757	C/T	99
Ca22chr2A_C_albicans_SC5314-2144943	X1	PASS	repeat_region	806.77	10.90	74	49.35	0.707	T/A	99
Ca22chr2A_C_albicans_SC5314-2144967	X1	PASS	repeat_region	835.77	14.17	59	45.13	0.786	G/A	99
Ca22chr2A_C_albicans_SC5314-2149563	X1	PASS	repeat_region	976.77	6.69	146	51.32	0.797	A/G	99
Ca22chr2A_C_albicans_SC5314-2149593	X1	PASS	repeat_region	983.77	7.51	131	53.31	0.763	C/G	99
Ca22chr2A_C_albicans_SC5314-2149615	X1	PASS	repeat_region	1142.77	9.85	116	54.16	0.838	G/T	99
Ca22chr2A_C_albicans_SC5314-2149618	X1	PASS	repeat_region	1142.77	10.11	113	54.44	0.830	T/A	99
Ca22chr2A_C_albicans_SC5314-2149620	X1	PASS	repeat_region	1142.77	10.30	111	54.66	0.850	A/G	99
Ca22chr2A_C_albicans_SC5314-2149623	X1	PASS	repeat_region	1142.77	10.20	112	54.43	0.835	A/G	99
Ca22chr2A_C_albicans_SC5314-2149697	X1	PASS	repeat_region	325.77	3.83	85	46.62	0.848	G/A	99
Ca22chr2A_C_albicans_SC5314-2149822	X1	PASS	repeat_region	410.77	4.07	101	40.64	0.809	C/T	99
Ca22chr2A_C_albicans_SC5314-2153522	X1	PASS	repeat_region	547.77	5.65	97	46.77	0.818	C/A	99
Ca22chr2A_C_albicans_SC5314-2153523	X1	PASS	repeat_region	547.77	5.53	99	46.63	0.813	T/C	99
Ca22chr2A_C_albicans_SC5314-2231562	X3	PASS	intergenic	227.77	2.45	93	45.97	0.797	C/G	99
Ca22chr2A_C_albicans_SC5314-2231564	X3	PASS	intergenic	227.77	2.48	92	46.27	0.785	C/A	99
Ca22chr2A_C_albicans_SC5314-2231569	X3	PASS	intergenic	227.77	2.13	107	48.39	0.760	A/G	99
Ca22chr3A_C_albicans_SC5314-15140	X1	PASS	intergenic	1064.77	7.39	144	53.45	0.531	G/A	99
Ca22chr3A_C_albicans_SC5314-209396	X1	PASS	intergenic	2281.77	29.25	78	60.00	0.486	T/A	99
Ca22chr3A_C_albicans_SC5314-270419	X1	PASS	ORF	212.77	2.53	84	55.09	0.661	G/A	99
Ca22chr3A_C_albicans_SC5314-402232	X3	PASS	intergenic	1563.77	18.62	84	60.13	0.476	G/A	99
Ca22chr3A_C_albicans_SC5314-500369	X1	PASS	ORF	2768.77	25.47	65	60.00	0	G/G	99
Ca22chr3A_C_albicans_SC5314-500384	X1	PASS	ORF	2903.77	27.53	68	60.00	0	G/G	99
Ca22chr3A_C_albicans_SC5314-622055	X3	PASS	ORF	205.77	3.96	52	46.81	0.800	G/A	99
Ca22chr3A_C_albicans_SC5314-644648	X3	PASS	ORF	2285.77	30.73	51	55.70	0	A/A	85
Ca22chr3A_C_albicans_SC5314-888597	X3	PASS	intergenic	494.77	8.53	58	58.50	0.677	C/T	99
Ca22chr3A_C_albicans_SC5314-889508	X3	PASS	repeat_region	489.73	8.44	58	49.95	0.544	G/A	99
Ca22chr3A_C_albicans_SC5314-1051094	X3	PASS	ORF	471.77	9.63	49	53.19	0.586	A/T	99
Ca22chr3A_C_albicans_SC5314-1051124	X3	PASS	ORF	789.77	14.63	54	46.60	0.475	G/A	99
Ca22chr3A_C_albicans_SC5314-1051127	X3	PASS	ORF	581.77	10.58	55	46.04	0.679	C/A	99
Ca22chr3A_C_albicans_SC5314-1051144	X3	PASS	ORF	881.77	13.16	67	45.40	0.630	A/G	99
Ca22chr3A_C_albicans_SC5314-1087027	X3	PASS	intergenic	175.77	3.91	45	60.00	0.800	T/C	99
Ca22chr3A_C_albicans_SC5314-1688725	X3	PASS	intergenic	214.77	3.64	59	59.78	0.841	A/C	99
Ca22chr3A_C_albicans_SC5314-1789782	X3	PASS	intergenic	237.77	4.57	52	48.23	0.642	C/G	99
Ca22chr3A_C_albicans_SC5314-1797379	X1	PASS	intergenic	899.77	9.57	94	53.26	0.673	T/C	99
Ca22chr4A_C_albicans_SC5314-585941	X3	PASS	long_terminal_repeat	489.77	7.00	70	56.62	0.819	A/C	99
Ca22chr4A_C_albicans_SC5314-832555	X3	PASS	intergenic	410.77	4.67	88	59.88	0.736	A/C	99
Ca22chr4A_C_albicans_SC5314-832564	X3	PASS	intergenic	410.77	4.51	91	59.88	0.763	G/A	99
Ca22chr4A_C_albicans_SC5314-832570	X3	PASS	intergenic	410.77	4.51	91	59.88	0.772	A/T	99
Ca22chr4A_C_albicans_SC5314-832596	X3	PASS	intergenic	410.77	4.67	88	59.88	1.00	T/A	99
Ca22chr4A_C_albicans_SC5314-832807	X1	PASS	ORF	9078.77	28.32	76	59.96	0.474	C/T	99
Ca22chr4A_C_albicans_SC5314-832831	X1	PASS	ORF	9078.77	28.29	80	57.68	0.300	G/A	99
Ca22chr4A_C_albicans_SC5314-832863	X1	PASS	ORF	9078.77	30.65	108	57.72	0.460	C/T	99
Ca22chr4A_C_albicans_SC5314-832870	X1	PASS	ORF	9078.77	26.70	114	57.84	0.369	C/A	99
Ca22chr4A_C_albicans_SC5314-832882	X1	PASS	ORF	9078.77	28.14	123	57.48	0.353	C/T	99
Ca22chr4A_C_albicans_SC5314-832886	X1	PASS	ORF	9078.77	28.79	127	57.57	0.333	T/A	99
Ca22chr4A_C_albicans_SC5314-832888	X1	PASS	ORF	9078.77	29.91	125	57.53	0.326	A/G	99
Ca22chr4A_C_albicans_SC5314-834048	X1	PASS	ORF	924.77	10.16	91	58.18	1.00	A/G	99
Ca22chr4A_C_albicans_SC5314-834051	X1	PASS	ORF	924.77	9.25	100	58.34	1.00	G/A	99
Ca22chr4A_C_albicans_SC5314-834052	X1	PASS	ORF	924.77	9.44	98	58.31	1.00	C/G	99
Ca22chr4A_C_albicans_SC5314-834057	X1	PASS	ORF	924.77	8.98	103	58.39	1.00	A/T	99
Ca22chr4A_C_albicans_SC5314-834060	X1	PASS	ORF	924.77	9.07	102	58.36	1.00	G/A	99
Ca22chr4A_C_albicans_SC5314-834063	X1	PASS	ORF	924.77	8.48	109	58.46	1.00	T/C	99
Ca22chr4A_C_albicans_SC5314-834064	X1	PASS	ORF	924.77	8.48	109	58.46	1.00	G/C	99
Ca22chr4A_C_albicans_SC5314-834066	X1	PASS	ORF	924.77	8.18	113	58.52	1.00	T/A	99
Ca22chr4A_C_albicans_SC5314-834068	X1	PASS	ORF	924.77	8.18	113	58.52	1.00	G/A	99
Ca22chr4A_C_albicans_SC5314-834071	X1	PASS	ORF	924.77	8.11	114	58.53	0.965	G/A	99
Ca22chr4A_C_albicans_SC5314-845313	X3	PASS	intergenic	245.77	5.12	48	59.14	1.00	C/A	99
Ca22chr4A_C_albicans_SC5314-848710	X1	PASS	repeat_region	277.77	4.21	66	50.41	0.740	A/G	99
Ca22chr4A_C_albicans_SC5314-1194644	X3	PASS	repeat_region	353.77	7.69	46	53.94	0.741	C/T	99
Ca22chr4A_C_albicans_SC5314-1195136	X3	PASS	repeat_region	505.77	8.57	59	47.61	0.889	C/T	99
Ca22chr4A_C_albicans_SC5314-1195137	X3	PASS	repeat_region	505.77	8.72	58	47.29	0.889	T/C	99
Ca22chr4A_C_albicans_SC5314-1195142	X3	PASS	repeat_region	505.77	9.37	54	47.30	0.781	G/A	99
Ca22chr4A_C_albicans_SC5314-1195156	X3	PASS	repeat_region	505.77	10.12	50	47.51	0.887	A/T	99
Ca22chr4A_C_albicans_SC5314-1195158	X3	PASS	repeat_region	505.77	10.12	50	47.51	0.887	A/T	99
Ca22chr4A_C_albicans_SC5314-1195260	X3	PASS	repeat_region	456.77	5.71	80	43.99	0.846	G/A	99
Ca22chr4A_C_albicans_SC5314-1196685	X3	PASS	repeat_region	506.77	8.89	57	43.12	0.803	A/T	99
Ca22chr4A_C_albicans_SC5314-1196690	X3	PASS	repeat_region	506.77	9.56	53	42.22	0.836	T/C	99
Ca22chr4A_C_albicans_SC5314-1196815	X3	PASS	repeat_region	714.77	8.03	89	40.40	0.772	A/C	99
Ca22chr4A_C_albicans_SC5314-1198177	X3	PASS	repeat_region	177.77	2.25	79	50.10	0.812	T/C	99
Ca22chr4A_C_albicans_SC5314-1203762	X3	PASS	repeat_region	404.77	5.47	74	40.61	0.835	A/G	99
Ca22chr4A_C_albicans_SC5314-1203766	X1	PASS	repeat_region	832.77	12.62	66	41.76	0.774	A/G	99
Ca22chr4A_C_albicans_SC5314-1206668	X1	PASS	repeat_region	534.77	5.19	103	44.51	0.880	C/T	99
Ca22chr4A_C_albicans_SC5314-1206671	X1	PASS	repeat_region	534.77	5.14	104	44.78	0.879	G/A	99
Ca22chr4A_C_albicans_SC5314-1206720	X3	PASS	repeat_region	348.77	3.39	103	52.26	0.738	C/A	99
Ca22chr4A_C_albicans_SC5314-1207118	X3	PASS	repeat_region	343.77	2.79	123	40.49	0.739	A/T	99
Ca22chr4A_C_albicans_SC5314-1441130	X3	PASS	intergenic	136.77	2.91	47	59.40	0.951	T/C	99
Ca22chr4A_C_albicans_SC5314-1599735	X3	PASS	intergenic	343.77	7.16	48	47.87	0.794	C/T	99
Ca22chr5A_C_albicans_SC5314-964	X3	PASS	intergenic	537.77	4.68	115	43.03	0.543	T/C	99
Ca22chr5A_C_albicans_SC5314-2566	X1	PASS	intergenic	425.77	3.38	126	56.20	0.985	A/G	99
Ca22chr5A_C_albicans_SC5314-2567	X1	PASS	intergenic	425.77	3.49	122	56.23	1.00	C/A	99
Ca22chr5A_C_albicans_SC5314-2621	X1	PASS	intergenic	703.77	11.35	62	41.42	0.838	G/A	99
Ca22chr5A_C_albicans_SC5314-2623	X1	PASS	intergenic	703.77	11.93	59	40.24	0.876	A/T	99
Ca22chr5A_C_albicans_SC5314-372135	X3	PASS	repeat_region	657.77	12.18	54	46.38	0.538	A/C	99
Ca22chr5A_C_albicans_SC5314-676780	X1	PASS	ORF	1343.77	15.81	85	59.90	0.521	T/C	99
Ca22chr5A_C_albicans_SC5314-723893	X3	PASS	repeat_region	2783.77	32.37	86	50.32	0.298	A/G	99
Ca22chr5A_C_albicans_SC5314-723909	X3	PASS	repeat_region	282.77	3.04	93	52.08	0.689	T/C	99
Ca22chr5A_C_albicans_SC5314-723924	X3	PASS	repeat_region	282.77	2.83	100	53.35	0.701	C/T	99
Ca22chr5A_C_albicans_SC5314-723969	X3	PASS	repeat_region	392.77	3.89	101	52.62	0.851	A/T	99
Ca22chr5A_C_albicans_SC5314-723988	X3	PASS	repeat_region	2978.77	28.10	106	55.94	0.214	T/G	99
Ca22chr5A_C_albicans_SC5314-723992	X3	PASS	repeat_region	392.77	3.81	103	56.88	0.796	T/C	99
Ca22chr5A_C_albicans_SC5314-724474	X1	PASS	repeat_region	631.77	5.01	126	56.90	0.789	C/T	99
Ca22chr5A_C_albicans_SC5314-725269	X3	PASS	repeat_region	660.77	5.37	123	57.31	0.737	T/A	99
Ca22chr5A_C_albicans_SC5314-725276	X3	PASS	repeat_region	660.77	5.46	121	56.97	0.718	C/T	99
Ca22chr5A_C_albicans_SC5314-725344	X3	PASS	repeat_region	497.77	4.48	111	56.43	0.778	C/T	99
Ca22chr5A_C_albicans_SC5314-725349	X3	PASS	repeat_region	497.77	4.65	107	56.54	0.798	T/C	99
Ca22chr5A_C_albicans_SC5314-867789	X3	PASS	intergenic	180.77	3.01	60	60.00	1.00	A/T	99
Ca22chr5A_C_albicans_SC5314-1181765	X3	PASS	intergenic	570.77	9.84	58	54.28	0.729	G/A	99
Ca22chr5A_C_albicans_SC5314-1181910	X1	PASS	intergenic	152.77	2.59	59	46.01	0.748	G/A	99
Ca22chr5A_C_albicans_SC5314-1181919	X3	PASS	intergenic	971.77	19.44	50	47.72	0.892	A/G	99
Ca22chr5A_C_albicans_SC5314-1182008	X3	PASS	intergenic	1790.77	20.12	89	49.10	0.464	G/A	99
Ca22chr5A_C_albicans_SC5314-1182024	X3	PASS	intergenic	6303.77	24.77	65	47.73	0	C/C	99
Ca22chr5A_C_albicans_SC5314-1184671	X1	PASS	intergenic	4019.7699999999995	30.45	74	53.24	0.627	C/T	99
Ca22chr6A_C_albicans_SC5314-194017	X1	PASS	intergenic	1163.77	13.69	85	54.96	0.651	T/C	99
Ca22chr6A_C_albicans_SC5314-194021	X1	PASS	intergenic	1163.77	13.38	87	54.36	0.648	G/A	99
Ca22chr6A_C_albicans_SC5314-199251	X3	PASS	intergenic	3348.77	33.27	71	60.15	0	G/G	99
Ca22chr6A_C_albicans_SC5314-199254	X3	PASS	intergenic	3348.77	31.61	70	60.15	0	C/C	99
Ca22chr6A_C_albicans_SC5314-199276	X3	PASS	ORF	2573.77	30.81	58	60.00	0	A/A	99
Ca22chr6A_C_albicans_SC5314-199279	X3	PASS	ORF	2573.77	29.52	58	60.00	0	T/T	99
Ca22chr6A_C_albicans_SC5314-199300	X3	PASS	ORF	2061.77	29.77	47	60.00	0	C/C	99
Ca22chr6A_C_albicans_SC5314-199304	X3	PASS	ORF	2061.77	27.16	44	60.00	0	A/A	99
Ca22chr6A_C_albicans_SC5314-200568	X3	PASS	ORF	231.76999999999998	4.00	58	55.96	0.735	A/G	99
Ca22chr6A_C_albicans_SC5314-200571	X3	PASS	ORF	231.76999999999998	3.80	61	56.16	0.746	A/T	99
Ca22chr6A_C_albicans_SC5314-200574	X3	PASS	ORF	231.76999999999998	3.68	63	56.29	0.746	A/T	99
Ca22chr6A_C_albicans_SC5314-200862	X1	PASS	ORF	1909.77	18.19	105	54.07	0.966	T/C	99
Ca22chr6A_C_albicans_SC5314-200863	X1	PASS	ORF	1909.77	18.36	104	53.86	1.00	G/A	99
Ca22chr6A_C_albicans_SC5314-200864	X1	PASS	ORF	1909.77	18.36	104	53.68	1.00	A/C	99
Ca22chr6A_C_albicans_SC5314-200889	X1	PASS	ORF	1909.77	21.95	87	51.45	1.00	T/C	99
Ca22chr6A_C_albicans_SC5314-200894	X1	PASS	ORF	1909.77	23.58	81	51.15	1.00	T/A	99
Ca22chr6A_C_albicans_SC5314-201258	X1	PASS	ORF	733.77	12.87	57	54.34	0.587	C/A	99
Ca22chr6A_C_albicans_SC5314-201267	X1	PASS	ORF	733.77	14.39	51	52.99	0.679	T/C	99
Ca22chr6A_C_albicans_SC5314-290780	X3	PASS	intergenic	469.77	9.59	49	60.00	0.814	A/C	99
Ca22chr6A_C_albicans_SC5314-290783	X3	PASS	intergenic	469.77	10.44	45	60.00	0.974	A/C	99
Ca22chr6A_C_albicans_SC5314-746687	X3	PASS	intergenic	1761.77	27.96	63	58.30	1.00	T/A	99
Ca22chr6A_C_albicans_SC5314-746691	X3	PASS	intergenic	1761.77	25.53	69	58.02	1.00	T/A	99
Ca22chr6A_C_albicans_SC5314-746695	X3	PASS	intergenic	1761.77	25.53	69	57.58	1.00	A/G	99
Ca22chr6A_C_albicans_SC5314-746697	X3	PASS	intergenic	1761.77	25.91	68	57.54	1.00	T/A	99
Ca22chr6A_C_albicans_SC5314-746699	X3	PASS	intergenic	1761.77	25.53	69	57.35	0.981	C/T	99
Ca22chr6A_C_albicans_SC5314-746708	X3	PASS	intergenic	1761.77	25.91	68	56.85	0.704	A/C	99
Ca22chr6A_C_albicans_SC5314-746717	X3	PASS	intergenic	1761.77	27.10	65	56.17	0.662	A/G	99
Ca22chr6A_C_albicans_SC5314-746722	X3	PASS	intergenic	1761.77	24.47	72	55.36	0.635	C/T	99
Ca22chr6A_C_albicans_SC5314-746730	X3	PASS	intergenic	1761.77	23.49	75	54.85	0.603	C/T	99
Ca22chr6A_C_albicans_SC5314-746734	X3	PASS	intergenic	1761.77	24.13	73	54.71	0.592	A/G	99
Ca22chr6A_C_albicans_SC5314-746744	X3	PASS	intergenic	1761.77	24.13	73	54.48	0.566	A/C	99
Ca22chr6A_C_albicans_SC5314-746760	X3	PASS	intergenic	1761.77	23.18	76	54.21	0.560	C/T	99
Ca22chr6A_C_albicans_SC5314-746771	X3	PASS	intergenic	1761.77	22.59	78	54.32	0.571	A/T	99
Ca22chr6A_C_albicans_SC5314-784082	X3	PASS	ORF	1616.77	26.41	45	56.47	0.785	G/A	99
Ca22chr6A_C_albicans_SC5314-784114	X3	PASS	ORF	1616.77	29.09	44	56.39	0.919	A/G	99
Ca22chr6A_C_albicans_SC5314-793315	X1	PASS	ORF	753.77	8.97	84	53.64	0.686	T/A	99
Ca22chr6A_C_albicans_SC5314-793331	X1	PASS	ORF	753.77	10.77	70	51.52	0.819	C/A	99
Ca22chr6A_C_albicans_SC5314-793333	X1	PASS	ORF	753.77	10.77	70	51.28	0.867	T/C	99
Ca22chr6A_C_albicans_SC5314-793336	X1	PASS	ORF	753.77	10.77	70	50.80	0.881	C/T	99
Ca22chr6A_C_albicans_SC5314-796858	X3	PASS	intergenic	837.77	11.32	74	60.00	0.511	C/A	99
Ca22chr6A_C_albicans_SC5314-796868	X3	PASS	intergenic	837.77	12.32	68	60.00	0.523	A/G	99
Ca22chr6A_C_albicans_SC5314-796872	X3	PASS	intergenic	837.77	11.97	70	60.00	0.544	T/A	99
Ca22chr6A_C_albicans_SC5314-796879	X3	PASS	intergenic	837.77	13.09	64	60.00	0.608	C/G	99
Ca22chr6A_C_albicans_SC5314-796883	X3	PASS	intergenic	837.77	13.30	63	60.00	0.628	A/T	99
Ca22chr6A_C_albicans_SC5314-796888	X3	PASS	intergenic	837.77	13.51	62	60.00	0.641	G/A	99
Ca22chr6A_C_albicans_SC5314-796893	X3	PASS	intergenic	837.77	13.96	60	60.00	0.662	A/T	99
Ca22chr6A_C_albicans_SC5314-797001	X3	PASS	intergenic	245.77	4.31	57	60.00	0.512	A/G	99
Ca22chr6A_C_albicans_SC5314-797014	X3	PASS	intergenic	526.77	8.36	63	60.00	0.500	C/T	99
Ca22chr6A_C_albicans_SC5314-797032	X3	PASS	intergenic	924.77	14.23	65	59.91	0.547	A/C	99
Ca22chr6A_C_albicans_SC5314-797034	X3	PASS	intergenic	924.77	14.23	65	59.91	0.541	T/A	99
Ca22chr6A_C_albicans_SC5314-797064	X3	PASS	intergenic	1635.77	20.97	78	59.87	0.513	G/A	99
Ca22chr6A_C_albicans_SC5314-797070	X3	PASS	intergenic	1635.77	20.45	80	60.01	0.613	A/T	99
Ca22chr6A_C_albicans_SC5314-797072	X3	PASS	intergenic	1635.77	19.95	82	60.01	0.613	C/T	99
Ca22chr6A_C_albicans_SC5314-797074	X3	PASS	intergenic	1635.77	19.71	83	60.01	0.619	C/T	99
Ca22chr6A_C_albicans_SC5314-797096	X3	PASS	intergenic	2706.7700000000004	32.61	83	60.01	0.462	G/A	99
Ca22chr6A_C_albicans_SC5314-797109	X3	PASS	intergenic	1894.77	23.98	79	60.01	0.468	C/T	99
Ca22chr6A_C_albicans_SC5314-797114	X3	PASS	intergenic	1894.77	23.68	80	60.01	0.475	A/T	99
Ca22chr6A_C_albicans_SC5314-801304	X3	PASS	ORF	305.77	5.27	58	58.78	0.830	A/C	99
Ca22chr6A_C_albicans_SC5314-801406	X1	PASS	ORF	572.77	9.24	62	58.73	0.594	A/G	99
Ca22chr6A_C_albicans_SC5314-801418	X1	PASS	ORF	525.77	9.06	58	58.76	0.641	G/A	99
Ca22chr6A_C_albicans_SC5314-801419	X1	PASS	ORF	525.77	9.06	58	58.76	0.641	T/C	99
Ca22chr6A_C_albicans_SC5314-801421	X1	PASS	ORF	525.77	9.06	58	58.76	0.641	A/G	99
Ca22chr6A_C_albicans_SC5314-868651	X3	PASS	repeat_region	1620.77	16.54	98	53.95	0.829	C/T	99
Ca22chr6A_C_albicans_SC5314-868697	X1	PASS	repeat_region	348.77	2.91	120	52.99	0.863	A/G	99
Ca22chr6A_C_albicans_SC5314-868706	X1	PASS	repeat_region	348.77	3.17	110	52.45	0.861	G/T	99
Ca22chr6A_C_albicans_SC5314-868742	X1	PASS	repeat_region	455.77	6.24	73	47.71	0.948	G/T	99
Ca22chr6A_C_albicans_SC5314-868743	X1	PASS	repeat_region	455.77	6.42	71	47.34	0.947	T/G	99
Ca22chr6A_C_albicans_SC5314-868747	X1	PASS	repeat_region	455.77	7.12	64	46.42	1.00	T/C	99
Ca22chr6A_C_albicans_SC5314-871314	X3	PASS	repeat_region	584.77	5.00	117	40.19	0.803	A/G	99
Ca22chr6A_C_albicans_SC5314-871315	X3	PASS	repeat_region	584.77	5.04	116	40.26	0.801	A/G	99
Ca22chr6A_C_albicans_SC5314-871321	X3	PASS	repeat_region	584.77	5.32	110	40.75	0.779	G/A	99
Ca22chr6A_C_albicans_SC5314-871329	X3	PASS	repeat_region	584.77	5.17	113	41.92	0.780	A/G	99
Ca22chr6A_C_albicans_SC5314-871333	X3	PASS	repeat_region	584.77	5.32	110	42.27	0.772	G/T	99
Ca22chr6A_C_albicans_SC5314-871340	X3	PASS	repeat_region	584.77	5.52	106	43.05	0.769	A/T	99
Ca22chr6A_C_albicans_SC5314-871368	X3	PASS	repeat_region	413.77	5.11	81	47.48	0.812	C/T	99
Ca22chr6A_C_albicans_SC5314-873193	X1	PASS	repeat_region	878.77	14.89	59	51.46	0.877	A/G	99
Ca22chr6A_C_albicans_SC5314-873196	X1	PASS	repeat_region	878.77	15.42	57	50.79	0.870	G/T	99
Ca22chr6A_C_albicans_SC5314-873198	X1	PASS	repeat_region	878.77	15.42	57	50.09	0.868	A/G	99
Ca22chr6A_C_albicans_SC5314-873202	X1	PASS	repeat_region	878.77	14.17	62	49.36	0.865	T/C	99
Ca22chr6A_C_albicans_SC5314-873203	X1	PASS	repeat_region	878.77	14.41	61	48.65	0.870	T/C	99
Ca22chr6A_C_albicans_SC5314-873207	X1	PASS	repeat_region	878.77	13.52	65	47.85	0.881	C/T	99
Ca22chr6A_C_albicans_SC5314-873210	X1	PASS	repeat_region	878.77	13.73	64	47.13	0.881	T/C	99
Ca22chr6A_C_albicans_SC5314-873212	X1	PASS	repeat_region	878.77	14.17	62	46.66	0.842	C/T	99
Ca22chr6A_C_albicans_SC5314-873214	X1	PASS	repeat_region	878.77	13.95	63	46.22	0.862	C/T	99
Ca22chr6A_C_albicans_SC5314-873224	X1	PASS	repeat_region	878.77	13.95	63	43.71	0.595	G/A	99
Ca22chr6A_C_albicans_SC5314-873658	X1	PASS	repeat_region	179.77	2.17	83	46.92	0.832	C/A	99
Ca22chr6A_C_albicans_SC5314-874925	X3	PASS	repeat_region	5074.77	33.78	60	42.56	0.289	C/G	99
Ca22chr6A_C_albicans_SC5314-875377	X1	PASS	intergenic	918.77	11.20	82	59.65	1.00	C/A	99
Ca22chr6A_C_albicans_SC5314-875380	X1	PASS	intergenic	2329.77	29.49	79	59.64	0.00	G/A	99
Ca22chr6A_C_albicans_SC5314-875388	X1	PASS	intergenic	918.77	13.13	70	59.60	1.00	T/C	99
Ca22chr6A_C_albicans_SC5314-875390	X1	PASS	intergenic	918.77	13.51	68	59.58	1.00	A/G	99
Ca22chr6A_C_albicans_SC5314-903468	X1	PASS	ORF	1118.77	16.45	68	49.54	0.528	C/A	99
Ca22chr7A_C_albicans_SC5314-230024	X3	PASS	repeat_region	171.76999999999998	3.37	51	42.95	0.821	G/A	99
Ca22chr7A_C_albicans_SC5314-230025	X3	PASS	repeat_region	319.77	6.15	52	43.34	0.827	G/C	99
Ca22chr7A_C_albicans_SC5314-231018	X3	PASS	repeat_region	347.77	7.73	45	40.62	0.776	C/A	99
Ca22chr7A_C_albicans_SC5314-231022	X3	PASS	repeat_region	347.77	7.25	48	42.80	0.721	G/A	99
Ca22chr7A_C_albicans_SC5314-231036	X3	PASS	repeat_region	538.77	10.17	53	47.54	0.725	A/G	99
Ca22chr7A_C_albicans_SC5314-231046	X3	PASS	repeat_region	938.77	16.47	57	49.54	0.493	G/A	99
Ca22chr7A_C_albicans_SC5314-231067	X3	PASS	repeat_region	1164.77	18.49	63	53.22	0.544	T/C	99
Ca22chr7A_C_albicans_SC5314-234241	X3	PASS	repeat_region	534.77	9.38	57	58.12	0.823	C/T	99
Ca22chr7A_C_albicans_SC5314-234243	X3	PASS	repeat_region	534.77	9.38	57	58.12	0.825	G/A	99
Ca22chr7A_C_albicans_SC5314-237372	X3	PASS	repeat_region	283.77	3.78	75	52.36	0.868	C/G	99
Ca22chr7A_C_albicans_SC5314-237985	X1	PASS	repeat_region	633.77	11.74	54	42.43	0.662	G/A	99
Ca22chr7A_C_albicans_SC5314-239113	X3	PASS	repeat_region	1108.77	13.04	85	51.98	0.571	A/C	99
Ca22chr7A_C_albicans_SC5314-239121	X3	PASS	repeat_region	1108.77	15.62	71	51.03	0.590	G/A	99
Ca22chr7A_C_albicans_SC5314-239406	X1	PASS	repeat_region	157.77	2.13	74	50.12	0.828	A/G	99
Ca22chr7A_C_albicans_SC5314-239446	X1	PASS	repeat_region	292.77	5.42	54	52.49	0.694	T/C	99
Ca22chr7A_C_albicans_SC5314-239843	X3	PASS	repeat_region	364.77	3.72	98	40.39	0.822	T/A	99
Ca22chr7A_C_albicans_SC5314-240980	X1	PASS	repeat_region	201.76999999999998	3.15	64	46.34	0.967	C/G	99
Ca22chr7A_C_albicans_SC5314-241071	X1	PASS	repeat_region	291.77	4.95	59	51.73	0.742	A/G	99
Ca22chr7A_C_albicans_SC5314-241078	X1	PASS	repeat_region	291.77	5.21	56	50.86	0.746	G/C	99
Ca22chr7A_C_albicans_SC5314-241088	X1	PASS	repeat_region	291.77	5.21	56	49.31	0.677	A/G	99
Ca22chr7A_C_albicans_SC5314-378443	X1	PASS	intergenic	269.77	4.90	55	60.00	0.506	G/A	99
Ca22chr7A_C_albicans_SC5314-577765	X3	PASS	repeat_region	790.77	13.87	57	46.06	0.719	C/G	99
Ca22chr7A_C_albicans_SC5314-577768	X3	PASS	repeat_region	790.77	14.12	56	46.26	0.713	G/A	99
Ca22chr7A_C_albicans_SC5314-577770	X3	PASS	repeat_region	1112.77	18.86	59	46.18	0.522	A/G	99
Ca22chr7A_C_albicans_SC5314-577776	X3	PASS	repeat_region	1112.77	18.55	60	46.65	0.505	G/A	99
Ca22chr7A_C_albicans_SC5314-577788	X3	PASS	repeat_region	1112.77	16.61	67	47.54	0.495	A/G	99
Ca22chr7A_C_albicans_SC5314-577793	X3	PASS	repeat_region	2338.77	32.94	71	48.08	0.192	G/C	99
Ca22chr7A_C_albicans_SC5314-577796	X3	PASS	repeat_region	1112.77	15.04	74	47.92	0.495	T/C	99
Ca22chr7A_C_albicans_SC5314-577802	X3	PASS	repeat_region	423.77	5.81	73	47.74	0.814	C/T	99
Ca22chr7A_C_albicans_SC5314-579137	X1	PASS	repeat_region	422.77	5.79	73	58.43	0.797	C/T	99
Ca22chr7A_C_albicans_SC5314-579241	X1	PASS	repeat_region	302.77	3.93	77	44.46	0.802	G/A	99
Ca22chr7A_C_albicans_SC5314-580779	X3	PASS	repeat_region	725.77	13.96	52	53.10	0.742	G/A	99
Ca22chr7A_C_albicans_SC5314-581127	X3	PASS	repeat_region	236.76999999999998	3.70	64	40.93	0.846	G/A	99
Ca22chr7A_C_albicans_SC5314-581130	X3	PASS	repeat_region	236.76999999999998	3.53	67	40.74	0.819	A/G	99
Ca22chr7A_C_albicans_SC5314-581137	X3	PASS	repeat_region	236.76999999999998	3.64	65	40.75	0.856	C/A	99
Ca22chr7A_C_albicans_SC5314-581141	X3	PASS	repeat_region	236.76999999999998	3.53	67	40.63	0.838	C/A	99
Ca22chr7A_C_albicans_SC5314-581193	X1	PASS	repeat_region	348.77	3.92	89	45.79	0.787	T/C	99
Ca22chr7A_C_albicans_SC5314-581304	X1	PASS	repeat_region	610.77	4.77	128	48.50	0.839	C/A	99
Ca22chr7A_C_albicans_SC5314-585671	X3	PASS	repeat_region	168.77000000000004	2.06	82	48.03	0.833	A/T	99
Ca22chr7A_C_albicans_SC5314-589181	X3	PASS	repeat_region	205.77	2.57	80	47.86	0.724	G/C	99
Ca22chr7A_C_albicans_SC5314-589541	X3	PASS	intergenic	524.73	9.05	58	45.99	0.294	G/A	99
Ca22chr7A_C_albicans_SC5314-589866	X3	PASS	intergenic	471.77	9.07	52	41.79	0.759	C/T	99
Ca22chr7A_C_albicans_SC5314-589873	X3	PASS	intergenic	329.77	6.34	52	43.19	0.810	G/A	99
Ca22chr7A_C_albicans_SC5314-718430	X3	PASS	ORF	688.77	14.97	46	58.74	0.540	G/A	99
Ca22chr7A_C_albicans_SC5314-719203	X1	PASS	ORF	1259.77	15.36	82	58.54	0.538	G/A	99
Ca22chr7A_C_albicans_SC5314-795466	X3	PASS	ORF	218.77000000000004	3.59	61	60.00	0.815	T/C	99
Ca22chr7A_C_albicans_SC5314-922569	X3	PASS	intergenic	3781.7700000000004	34.70	92	60.00	0	T/T	99
Ca22chrRA_C_albicans_SC5314-172662	X3	PASS	intergenic	996.77	16.61	60	60.00	1.00	T/A	99
Ca22chrRA_C_albicans_SC5314-172669	X3	PASS	intergenic	996.77	15.57	64	60.00	1.00	G/A	99
Ca22chrRA_C_albicans_SC5314-172674	X3	PASS	intergenic	996.77	15.10	66	60.00	1.00	T/A	99
Ca22chrRA_C_albicans_SC5314-172678	X3	PASS	intergenic	996.77	15.10	66	60.00	1.00	A/G	99
Ca22chrRA_C_albicans_SC5314-172680	X3	PASS	intergenic	996.77	15.33	65	60.00	1.00	C/A	99
Ca22chrRA_C_albicans_SC5314-172683	X3	PASS	intergenic	996.77	14.66	68	60.00	1.00	T/C	99
Ca22chrRA_C_albicans_SC5314-172688	X3	PASS	intergenic	996.77	14.66	68	60.00	1.00	C/T	99
Ca22chrRA_C_albicans_SC5314-172690	X3	PASS	intergenic	996.77	14.66	68	60.00	1.00	G/A	99
Ca22chrRA_C_albicans_SC5314-172715	X3	PASS	intergenic	1188.77	16.98	70	60.00	0.487	T/A	99
Ca22chrRA_C_albicans_SC5314-172724	X3	PASS	intergenic	1188.77	16.51	72	60.00	0.541	A/G	99
Ca22chrRA_C_albicans_SC5314-172736	X3	PASS	intergenic	1317.77	18.30	72	60.00	0.493	A/G	99
Ca22chrRA_C_albicans_SC5314-495001	X1	PASS	ORF	447.77	8.14	55	58.24	0.816	G/T	99
Ca22chrRA_C_albicans_SC5314-500951	X3	PASS	ORF	1513.77	34.40	44	57.10	1.00	G/A	99
Ca22chrRA_C_albicans_SC5314-500952	X3	PASS	ORF	1513.77	32.91	46	57.23	1.00	A/T	99
Ca22chrRA_C_albicans_SC5314-500954	X3	PASS	ORF	1513.77	30.28	50	57.46	1.00	A/G	99
Ca22chrRA_C_albicans_SC5314-500957	X3	PASS	ORF	1513.77	29.11	52	57.21	1.00	T/C	99
Ca22chrRA_C_albicans_SC5314-500960	X3	PASS	ORF	1513.77	29.11	52	57.21	1.00	G/A	99
Ca22chrRA_C_albicans_SC5314-500963	X3	PASS	ORF	1513.77	26.10	58	57.22	1.00	A/T	99
Ca22chrRA_C_albicans_SC5314-500972	X3	PASS	ORF	1513.77	22.26	68	57.63	0.975	A/G	99
Ca22chrRA_C_albicans_SC5314-500975	X3	PASS	ORF	1513.77	21.32	71	57.74	0.976	C/G	99
Ca22chrRA_C_albicans_SC5314-500978	X3	PASS	ORF	1513.77	20.18	75	57.86	0.977	T/C	99
Ca22chrRA_C_albicans_SC5314-500982	X3	PASS	ORF	1513.77	19.41	78	57.94	0.977	C/A	99
Ca22chrRA_C_albicans_SC5314-500984	X3	PASS	ORF	1513.77	19.16	79	57.97	0.955	T/A	99
Ca22chrRA_C_albicans_SC5314-554609	X1	PASS	intergenic	1407.77	19.55	72	60.00	0.466	A/C	99
Ca22chrRA_C_albicans_SC5314-602059	X1	PASS	ORF	1031.77	14.33	72	60.00	0.643	A/T	99
Ca22chrRA_C_albicans_SC5314-602062	X1	PASS	ORF	1031.77	14.33	72	60.00	0.657	A/T	99
Ca22chrRA_C_albicans_SC5314-602065	X1	PASS	ORF	1031.77	13.94	74	60.00	0.662	T/A	99
Ca22chrRA_C_albicans_SC5314-602068	X1	PASS	ORF	1022.73	13.64	75	60.00	0.667	T/A	99
Ca22chrRA_C_albicans_SC5314-602324	X3	PASS	intergenic	1139.77	14.80	77	60.00	0.00	C/T	99
Ca22chrRA_C_albicans_SC5314-602329	X3	PASS	intergenic	1139.77	15.00	76	60.00	0.00	C/T	99
Ca22chrRA_C_albicans_SC5314-849500	X1	PASS	ORF	245.77	3.67	67	48.87	0.800	C/T	99
Ca22chrRA_C_albicans_SC5314-987749	X3	PASS	intergenic	161.76999999999998	2.00	81	60.71	0.848	C/T	99
Ca22chrRA_C_albicans_SC5314-1350819	X1	PASS	repeat_region	1268.77	18.94	67	43.21	0.706	A/G	99
Ca22chrRA_C_albicans_SC5314-1350840	X1	PASS	repeat_region	1119.77	15.34	73	40.53	0.739	C/T	99
Ca22chrRA_C_albicans_SC5314-1350860	X3	PASS	repeat_region	219.77	3.10	71	40.86	0.867	T/A	99
Ca22chrRA_C_albicans_SC5314-1350865	X3	PASS	repeat_region	219.77	3.10	71	40.81	0.863	A/C	99
Ca22chrRA_C_albicans_SC5314-1352411	X3	PASS	repeat_region	335.77	4.48	75	51.97	0.674	C/G	99
Ca22chrRA_C_albicans_SC5314-1352470	X3	PASS	repeat_region	134.77	2.32	58	47.16	0.873	G/A	99
Ca22chrRA_C_albicans_SC5314-1352500	X3	PASS	repeat_region	179.77	2.57	70	43.68	0.868	G/A	99
Ca22chrRA_C_albicans_SC5314-1354401	X3	PASS	repeat_region	1089.77	24.22	45	44.60	0.446	A/G	99
Ca22chrRA_C_albicans_SC5314-1355817	X3	PASS	repeat_region	385.77	7.72	50	58.54	0.673	T/C	99
Ca22chrRA_C_albicans_SC5314-1355825	X3	PASS	repeat_region	385.77	8.57	45	58.38	0.755	C/T	99
Ca22chrRA_C_albicans_SC5314-1357836	X1	PASS	repeat_region	293.77	4.20	70	49.79	0.792	C/A	99
Ca22chrRA_C_albicans_SC5314-1357837	X1	PASS	repeat_region	293.77	4.20	70	49.79	0.792	C/T	99
Ca22chrRA_C_albicans_SC5314-1357843	X1	PASS	repeat_region	293.77	4.20	70	49.98	0.671	A/T	99
Ca22chrRA_C_albicans_SC5314-1357985	X3	PASS	repeat_region	298.77	4.98	60	42.61	0.840	T/C	99
Ca22chrRA_C_albicans_SC5314-1359382	X3	PASS	repeat_region	124.77000000000001	2.27	55	55.07	0.983	C/T	99
Ca22chrRA_C_albicans_SC5314-1408297	X3	PASS	intergenic	983.77	20.08	49	60.00	0.392	A/G	99
Ca22chrRA_C_albicans_SC5314-1428826	X3	PASS	intergenic	235.77	4.21	56	60.00	1.00	G/C	99
Ca22chrRA_C_albicans_SC5314-1585256	X3	PASS	intergenic	659.77	10.31	64	59.25	0.956	T/A	99
Ca22chrRA_C_albicans_SC5314-1710641	X1	PASS	intergenic	1154.77	19.91	58	57.74	0.733	A/G	99
Ca22chrRA_C_albicans_SC5314-1711350	X1	PASS	intergenic	294.77	3.83	77	48.34	0.783	G/A	99
Ca22chrRA_C_albicans_SC5314-1711509	X1	PASS	intergenic	423.73	7.99	53	47.80	0.556	A/T	99
Ca22chrRA_C_albicans_SC5314-2051403	X3	PASS	ORF	2264.77	29.41	77	58.88	1.00	T/A	99
Ca22chr1A_C_albicans_SC5314-6783	Y1	PASS	intergenic	140.77	2.23	63	40.86	0.772	C/G	99
Ca22chr1A_C_albicans_SC5314-6801	Y1	PASS	intergenic	124.77000000000001	2.15	58	44.19	0.877	C/T	99
Ca22chr1A_C_albicans_SC5314-6802	Y1	PASS	intergenic	124.77000000000001	2.11	59	44.51	0.867	C/T	99
Ca22chr1A_C_albicans_SC5314-7606	Y2	PASS	intergenic	574.77	3.83	150	53.70	0.689	C/T	99
Ca22chr1A_C_albicans_SC5314-7608	Y2	PASS	intergenic	574.77	3.88	148	53.49	0.700	G/A	99
Ca22chr1A_C_albicans_SC5314-277083	Y1	PASS	long_terminal_repeat	106.77	3.56	30	59.00	1.00	A/T	99
Ca22chr1A_C_albicans_SC5314-296450	Y2	PASS	ORF	664.77	7.07	94	59.42	0.974	A/G	99
Ca22chr1A_C_albicans_SC5314-296454	Y2	PASS	ORF	664.77	7.39	90	59.39	0.972	T/C	99
Ca22chr1A_C_albicans_SC5314-641855	Y2	PASS	intergenic	1078.77	15.86	68	58.17	0.559	G/A	99
Ca22chr1A_C_albicans_SC5314-805201	Y2	PASS	long_terminal_repeat	259.77	2.09	124	60.00	0.774	T/C	99
Ca22chr1A_C_albicans_SC5314-805333	Y2	PASS	long_terminal_repeat	1366.77	8.99	152	59.89	0.833	A/G	99
Ca22chr1A_C_albicans_SC5314-843413	Y1	PASS	ORF	627.77	7.39	85	58.15	0.963	T/A	99
Ca22chr1A_C_albicans_SC5314-843416	Y1	PASS	ORF	627.77	7.30	86	58.33	0.963	C/T	99
Ca22chr1A_C_albicans_SC5314-843428	Y1	PASS	ORF	645.77	7.69	84	58.83	0.864	C/T	99
Ca22chr1A_C_albicans_SC5314-843474	Y2	PASS	ORF	516.77	3.40	152	58.97	0.791	T/A	99
Ca22chr1A_C_albicans_SC5314-843479	Y2	PASS	ORF	516.77	3.40	152	58.97	0.791	A/G	99
Ca22chr1A_C_albicans_SC5314-843494	Y2	PASS	ORF	516.77	3.42	151	58.97	0.809	T/A	99
Ca22chr1A_C_albicans_SC5314-843502	Y2	PASS	ORF	516.77	3.69	140	58.89	0.887	T/C	99
Ca22chr1A_C_albicans_SC5314-843506	Y2	PASS	ORF	516.77	3.45	150	58.96	0.895	A/T	99
Ca22chr1A_C_albicans_SC5314-843510	Y2	PASS	ORF	516.77	3.36	154	58.99	0.898	T/C	99
Ca22chr1A_C_albicans_SC5314-843512	Y2	PASS	ORF	516.77	3.40	152	58.86	0.896	A/G	99
Ca22chr1A_C_albicans_SC5314-843515	Y2	PASS	ORF	516.77	3.36	154	58.88	0.897	T/A	99
Ca22chr1A_C_albicans_SC5314-843518	Y2	PASS	ORF	516.77	3.45	150	58.85	0.895	G/A	99
Ca22chr1A_C_albicans_SC5314-855368	Y1	PASS	ORF	824.77	24.26	34	47.40	0.458	C/A	99
Ca22chr1A_C_albicans_SC5314-855372	Y1	PASS	ORF	824.77	22.91	36	47.67	0.469	A/G	99
Ca22chr1A_C_albicans_SC5314-855373	Y1	PASS	ORF	824.77	22.29	37	47.71	0.480	T/G	99
Ca22chr1A_C_albicans_SC5314-867673	Y1	PASS	ORF	150.77	3.68	41	57.05	0.767	T/A	99
Ca22chr1A_C_albicans_SC5314-1021249	Y2	PASS	intergenic	961.77	9.92	97	59.70	1.00	T/C	99
Ca22chr1A_C_albicans_SC5314-1255790	Y2	PASS	ORF	5159.77	27.60	77	59.02	0.588	C/T	99
Ca22chr1A_C_albicans_SC5314-1255796	Y2	PASS	ORF	5159.77	31.92	73	58.96	0.598	T/C	99
Ca22chr1A_C_albicans_SC5314-1255864	Y2	PASS	ORF	5159.77	35.72	68	57.61	1.00	G/A	99
Ca22chr1A_C_albicans_SC5314-1255865	Y2	PASS	ORF	5159.77	34.22	67	57.58	1.00	A/T	99
Ca22chr1A_C_albicans_SC5314-1255872	Y2	PASS	ORF	5159.77	24.79	72	58.09	1.00	C/A	99
Ca22chr1A_C_albicans_SC5314-1255875	Y2	PASS	ORF	5159.77	33.28	77	58.22	1.00	A/G	99
Ca22chr1A_C_albicans_SC5314-1255884	Y2	PASS	ORF	5159.77	28.53	82	58.33	0.986	G/A	99
Ca22chr1A_C_albicans_SC5314-1255913	Y2	PASS	ORF	3275.77	30.61	107	57.01	0.466	C/T	99
Ca22chr1A_C_albicans_SC5314-1255942	Y2	PASS	ORF	3275.77	29.25	112	57.69	0.434	A/G	99
Ca22chr1A_C_albicans_SC5314-1625040	Y1	PASS	intergenic	1580.77	26.79	59	60.00	0.407	A/C	99
Ca22chr1A_C_albicans_SC5314-1681967	Y2	PASS	repeat_region	161.76999999999998	2.45	66	53.91	0.861	A/G	99
Ca22chr1A_C_albicans_SC5314-1682403	Y2	PASS	repeat_region	1075.77	13.28	81	52.87	0.923	C/T	99
Ca22chr1A_C_albicans_SC5314-1682405	Y2	PASS	repeat_region	1075.77	12.96	83	52.96	0.924	T/C	99
Ca22chr1A_C_albicans_SC5314-1682409	Y2	PASS	repeat_region	1075.77	12.66	85	53.10	0.924	T/G	99
Ca22chr1A_C_albicans_SC5314-1682412	Y2	PASS	repeat_region	1075.77	12.96	83	53.24	0.924	C/T	99
Ca22chr1A_C_albicans_SC5314-1682414	Y2	PASS	repeat_region	1075.77	13.62	79	53.20	0.920	C/G	99
Ca22chr1A_C_albicans_SC5314-1684133	Y1	PASS	repeat_region	301.77	7.02	43	52.56	0.606	T/G	99
Ca22chr1A_C_albicans_SC5314-1684391	Y1	PASS	repeat_region	135.77	2.61	52	47.95	0.859	T/C	99
Ca22chr1A_C_albicans_SC5314-1684418	Y1	PASS	repeat_region	159.77	3.20	50	52.00	0.846	T/C	99
Ca22chr1A_C_albicans_SC5314-1684428	Y1	PASS	repeat_region	159.77	3.26	49	52.61	0.837	A/G	99
Ca22chr1A_C_albicans_SC5314-1684452	Y1	PASS	repeat_region	149.77	3.84	39	54.56	1.00	T/A	99
Ca22chr1A_C_albicans_SC5314-1684466	Y1	PASS	repeat_region	149.77	4.16	36	55.94	1.00	T/A	99
Ca22chr1A_C_albicans_SC5314-1684468	Y1	PASS	repeat_region	149.77	4.28	35	57.21	1.00	C/T	99
Ca22chr1A_C_albicans_SC5314-1684471	Y1	PASS	repeat_region	149.77	4.54	33	57.57	0.933	T/A	99
Ca22chr1A_C_albicans_SC5314-1684758	Y2	PASS	repeat_region	582.77	7.47	78	51.49	0.750	A/G	99
Ca22chr1A_C_albicans_SC5314-1684767	Y2	PASS	repeat_region	582.77	7.28	80	51.47	0.745	C/T	99
Ca22chr1A_C_albicans_SC5314-1684948	Y2	PASS	repeat_region	1198.77	11.75	102	52.37	0.802	G/A	99
Ca22chr1A_C_albicans_SC5314-1685910	Y1	PASS	repeat_region	239.77	3.20	75	47.65	0.815	G/A	99
Ca22chr1A_C_albicans_SC5314-1685983	Y1	PASS	repeat_region	261.77	5.03	52	55.94	0.750	C/T	99
Ca22chr1A_C_albicans_SC5314-1685991	Y1	PASS	repeat_region	261.77	5.13	51	56.90	0.800	G/A	99
Ca22chr1A_C_albicans_SC5314-1686037	Y2	PASS	repeat_region	179.77	2.00	90	55.58	0.772	T/C	99
Ca22chr1A_C_albicans_SC5314-1686047	Y2	PASS	repeat_region	179.77	2.14	84	54.54	0.784	T/G	99
Ca22chr1A_C_albicans_SC5314-1686059	Y2	PASS	repeat_region	698.77	7.76	90	53.92	0.700	T/C	99
Ca22chr1A_C_albicans_SC5314-1693897	Y2	PASS	repeat_region	425.77	4.68	91	45.95	0.756	A/T	99
Ca22chr1A_C_albicans_SC5314-1694111	Y1	PASS	repeat_region	183.77000000000004	3.91	47	44.70	0.831	C/T	99
Ca22chr1A_C_albicans_SC5314-1996079	Y1	PASS	intergenic	110.77	2.77	40	60.00	0.927	A/T	99
Ca22chr1A_C_albicans_SC5314-2223349	Y1	PASS	intergenic	591.77	19.09	31	60.00	1.00	G/T	99
Ca22chr1A_C_albicans_SC5314-2223350	Y1	PASS	intergenic	591.77	18.49	32	60.00	1.00	A/G	99
Ca22chr1A_C_albicans_SC5314-2223356	Y1	PASS	intergenic	591.77	18.49	32	60.00	1.00	T/C	99
Ca22chr1A_C_albicans_SC5314-2223357	Y1	PASS	intergenic	591.77	17.93	33	60.00	1.00	T/C	99
Ca22chr1A_C_albicans_SC5314-2223358	Y1	PASS	intergenic	591.77	17.40	34	60.00	1.00	A/C	99
Ca22chr1A_C_albicans_SC5314-2223360	Y1	PASS	intergenic	591.77	17.93	33	60.00	1.00	A/G	99
Ca22chr1A_C_albicans_SC5314-2223364	Y1	PASS	intergenic	591.77	17.40	34	60.00	1.00	G/C	99
Ca22chr1A_C_albicans_SC5314-2223374	Y1	PASS	intergenic	591.77	14.79	40	60.00	1.00	A/T	99
Ca22chr1A_C_albicans_SC5314-2223379	Y1	PASS	intergenic	591.77	14.79	40	60.00	1.00	G/A	99
Ca22chr1A_C_albicans_SC5314-2946515	Y1	PASS	ORF	125.77	2.33	54	59.95	0.850	T/C	99
Ca22chr1A_C_albicans_SC5314-2946521	Y1	PASS	ORF	125.77	2.21	57	59.95	1.00	T/A	99
Ca22chr1A_C_albicans_SC5314-2946523	Y1	PASS	ORF	125.77	2.13	59	59.95	1.00	A/C	99
Ca22chr1A_C_albicans_SC5314-2946533	Y1	PASS	ORF	125.77	2.29	55	59.95	1.00	C/T	99
Ca22chr1A_C_albicans_SC5314-2946545	Y1	PASS	ORF	125.77	2.17	58	60.00	1.00	C/T	99
Ca22chr1A_C_albicans_SC5314-3032123	Y2	PASS	ORF	1005.77	13.78	73	58.85	0.848	A/C	99
Ca22chr1A_C_albicans_SC5314-3032132	Y2	PASS	ORF	1005.77	12.42	81	58.96	0.829	T/C	99
Ca22chr1A_C_albicans_SC5314-3032138	Y2	PASS	ORF	1005.77	11.83	85	59.01	0.831	G/A	99
Ca22chr1A_C_albicans_SC5314-3032140	Y2	PASS	ORF	1005.77	11.83	85	59.01	0.829	T/C	99
Ca22chr1A_C_albicans_SC5314-3032144	Y2	PASS	ORF	1005.77	12.12	83	58.99	0.818	G/A	99
Ca22chr1A_C_albicans_SC5314-3032147	Y2	PASS	ORF	1005.77	11.83	85	59.01	0.809	T/A	99
Ca22chr1A_C_albicans_SC5314-3038633	Y1	PASS	intergenic	466.77	9.53	49	59.92	0.500	A/T	99
Ca22chr2A_C_albicans_SC5314-763841	Y1	PASS	ORF	156.77	4.90	32	47.96	0.727	T/C	99
Ca22chr2A_C_albicans_SC5314-1362773	Y1	PASS	intergenic	1290.77	29.63	31	60.00	0	A/A	93
Ca22chr2A_C_albicans_SC5314-1952403	Y1	PASS	ORF	774.77	13.84	56	48.72	0.487	A/G	99
Ca22chr2A_C_albicans_SC5314-1952712	Y1	PASS	ORF	1624.77	22.11	46	42.20	0.328	C/T	99
Ca22chr2A_C_albicans_SC5314-1952756	Y1	PASS	ORF	1624.77	28.50	57	51.82	0.484	T/C	99
Ca22chr2A_C_albicans_SC5314-2080346	Y1	PASS	intergenic	350.77	7.63	46	59.66	0.500	G/A	99
Ca22chr2A_C_albicans_SC5314-2083137	Y1	PASS	intergenic	798.77	15.66	51	60.00	0.917	T/C	99
Ca22chr2A_C_albicans_SC5314-2086336	Y2	PASS	intergenic	333.77	5.13	65	51.30	0.986	G/C	99
Ca22chr2A_C_albicans_SC5314-2086340	Y2	PASS	intergenic	333.77	4.70	71	49.86	0.961	T/C	99
Ca22chr2A_C_albicans_SC5314-2141253	Y2	PASS	intergenic	1660.77	22.75	73	52.46	0.670	A/C	99
Ca22chr2A_C_albicans_SC5314-2141258	Y2	PASS	intergenic	1660.77	23.07	72	53.88	0.686	T/G	99
Ca22chr2A_C_albicans_SC5314-2141264	Y2	PASS	intergenic	1660.77	22.44	74	54.80	0.651	C/T	99
Ca22chr2A_C_albicans_SC5314-2141281	Y2	PASS	intergenic	1660.77	22.44	74	57.94	0.618	T/C	99
Ca22chr2A_C_albicans_SC5314-2142093	Y1	PASS	repeat_region	69.77	2.05	34	44.05	0.886	C/G	98
Ca22chr2A_C_albicans_SC5314-2142095	Y1	PASS	repeat_region	69.77	2.11	33	44.04	0.884	A/T	98
Ca22chr2A_C_albicans_SC5314-2144297	Y1	PASS	repeat_region	375.77	6.83	55	43.67	0.880	T/C	99
Ca22chr2A_C_albicans_SC5314-2146215	Y2	PASS	repeat_region	1134.77	13.19	86	51.85	0.504	A/G	99
Ca22chr2A_C_albicans_SC5314-2146313	Y2	PASS	repeat_region	1112.77	11.84	94	51.05	0.514	A/T	99
Ca22chr2A_C_albicans_SC5314-2146338	Y2	PASS	repeat_region	539.77	7.71	70	50.59	0.634	C/T	99
Ca22chr2A_C_albicans_SC5314-2146346	Y2	PASS	repeat_region	539.77	8.18	66	50.41	0.671	A/T	99
Ca22chr2A_C_albicans_SC5314-2146677	Y1	PASS	repeat_region	278.77	6.97	40	47.57	0.760	C/T	99
Ca22chr2A_C_albicans_SC5314-2146685	Y1	PASS	repeat_region	278.77	6.48	43	45.99	0.759	G/A	99
Ca22chr2A_C_albicans_SC5314-2146692	Y1	PASS	repeat_region	278.77	6.19	45	45.08	0.759	C/G	99
Ca22chr2A_C_albicans_SC5314-2146888	Y2	PASS	repeat_region	386.77	3.61	107	49.30	0.837	A/G	99
Ca22chr2A_C_albicans_SC5314-2149582	Y1	PASS	repeat_region	250.77	3.10	81	58.27	0.869	A/C	99
Ca22chr2A_C_albicans_SC5314-2152556	Y2	PASS	repeat_region	541.77	4.23	128	40.22	0.765	G/A	99
Ca22chr3A_C_albicans_SC5314-14956	Y2	PASS	intergenic	501.77	2.76	182	43.86	0.716	T/A	99
Ca22chr3A_C_albicans_SC5314-421664	Y1	PASS	intergenic	164.77	3.66	45	60.00	1.00	A/G	99
Ca22chr3A_C_albicans_SC5314-592703	Y1	PASS	intergenic	862.77	17.26	50	60.00	0.520	T/C	99
Ca22chr3A_C_albicans_SC5314-592723	Y1	PASS	intergenic	534.77	10.70	50	60.00	0.574	T/A	99
Ca22chr3A_C_albicans_SC5314-592730	Y1	PASS	intergenic	534.77	11.63	46	60.00	0.615	C/T	99
Ca22chr3A_C_albicans_SC5314-592738	Y1	PASS	intergenic	534.77	12.44	43	60.00	0.600	T/C	99
Ca22chr3A_C_albicans_SC5314-592741	Y1	PASS	intergenic	534.77	12.15	44	60.00	0.577	C/T	99
Ca22chr3A_C_albicans_SC5314-592753	Y1	PASS	intergenic	534.77	11.88	45	60.00	0.519	T/A	99
Ca22chr3A_C_albicans_SC5314-592758	Y1	PASS	intergenic	534.77	11.63	46	60.00	0.527	A/G	99
Ca22chr3A_C_albicans_SC5314-592773	Y1	PASS	intergenic	366.77	7.97	46	60.00	0.545	C/T	99
Ca22chr3A_C_albicans_SC5314-663480	Y1	PASS	ORF	122.77	2.86	43	56.97	0.800	G/T	99
Ca22chr3A_C_albicans_SC5314-683976	Y2	PASS	intergenic	445.77	4.79	93	60.00	1.00	C/A	99
Ca22chr3A_C_albicans_SC5314-683977	Y2	PASS	intergenic	445.77	4.85	92	60.00	1.00	C/T	99
Ca22chr3A_C_albicans_SC5314-683979	Y2	PASS	intergenic	445.77	5.01	89	60.00	1.00	G/T	99
Ca22chr3A_C_albicans_SC5314-683982	Y2	PASS	intergenic	445.77	4.85	92	60.00	1.00	G/A	99
Ca22chr3A_C_albicans_SC5314-949509	Y2	PASS	intergenic	518.77	5.64	92	59.67	0.971	G/A	99
Ca22chr3A_C_albicans_SC5314-949514	Y2	PASS	intergenic	518.77	5.70	91	59.67	0.985	T/A	99
Ca22chr3A_C_albicans_SC5314-949516	Y2	PASS	intergenic	509.73	5.42	94	59.68	0.984	C/A	99
Ca22chr3A_C_albicans_SC5314-1289409	Y1	PASS	intergenic	132.77	3.49	38	59.88	0.800	G/T	99
Ca22chr3A_C_albicans_SC5314-1289413	Y1	PASS	intergenic	132.77	3.16	42	59.89	0.850	A/T	99
Ca22chr3A_C_albicans_SC5314-1410450	Y1	PASS	ORF	258.77	4.70	55	56.65	0.795	C/A	99
Ca22chr3A_C_albicans_SC5314-1410453	Y1	PASS	ORF	258.77	5.18	50	57.48	0.889	T/G	99
Ca22chr3A_C_albicans_SC5314-1448057	Y1	PASS	ORF	876.77	12.71	69	52.53	0.924	A/G	99
Ca22chr3A_C_albicans_SC5314-1449680	Y2	PASS	ORF	329.77	2.77	119	59.40	0.842	G/A	99
Ca22chr3A_C_albicans_SC5314-1688725	Y1	PASS	intergenic	307.77	9.33	33	59.70	0.774	A/C	99
Ca22chr3A_C_albicans_SC5314-1796778	Y1	PASS	intergenic	1736.77	27.58	40	50.44	0	T/T	99
Ca22chr3A_C_albicans_SC5314-1796785	Y1	PASS	intergenic	1736.77	32.90	34	50.24	0	A/A	99
Ca22chr4A_C_albicans_SC5314-607847	Y2	PASS	ORF	1637.77	17.24	95	60.00	0.505	C/A	99
Ca22chr4A_C_albicans_SC5314-833035	Y2	PASS	ORF	300.77	2.26	133	59.62	0.688	G/A	99
Ca22chr4A_C_albicans_SC5314-847392	Y1	PASS	ORF	303.77	8.68	35	57.06	0.639	C/T	99
Ca22chr4A_C_albicans_SC5314-847413	Y1	PASS	ORF	322.77	9.22	35	56.55	0.632	C/T	99
Ca22chr4A_C_albicans_SC5314-898595	Y1	PASS	intergenic	429.77	6.82	63	59.14	0.700	T/C	99
Ca22chr4A_C_albicans_SC5314-898601	Y1	PASS	intergenic	429.77	6.93	62	59.12	0.758	C/T	99
Ca22chr4A_C_albicans_SC5314-898603	Y1	PASS	intergenic	429.77	6.72	64	58.79	0.762	T/A	99
Ca22chr4A_C_albicans_SC5314-898610	Y1	PASS	intergenic	429.77	6.51	66	58.83	0.781	T/C	99
Ca22chr4A_C_albicans_SC5314-898613	Y1	PASS	intergenic	429.77	6.32	68	58.87	0.776	A/C	99
Ca22chr4A_C_albicans_SC5314-898616	Y1	PASS	intergenic	429.77	6.14	70	58.90	0.783	G/A	99
Ca22chr4A_C_albicans_SC5314-898622	Y1	PASS	intergenic	429.77	5.89	73	58.94	0.770	G/A	99
Ca22chr4A_C_albicans_SC5314-898625	Y1	PASS	intergenic	429.77	5.81	74	58.96	0.773	A/G	99
Ca22chr4A_C_albicans_SC5314-1108040	Y2	PASS	intergenic	2318.77	23.19	100	59.78	1.00	A/T	99
Ca22chr4A_C_albicans_SC5314-1108043	Y2	PASS	intergenic	2318.77	23.42	99	59.78	1.00	C/A	99
Ca22chr4A_C_albicans_SC5314-1108044	Y2	PASS	intergenic	2318.77	23.42	99	59.78	1.00	G/A	99
Ca22chr4A_C_albicans_SC5314-1108046	Y2	PASS	intergenic	2318.77	23.90	97	59.77	1.00	C/T	99
Ca22chr4A_C_albicans_SC5314-1154624	Y2	PASS	intergenic	497.77	7.21	69	60.00	0.671	T/C	99
Ca22chr4A_C_albicans_SC5314-1154630	Y2	PASS	intergenic	330.77	4.66	71	60.00	0.937	G/C	99
Ca22chr4A_C_albicans_SC5314-1177840	Y2	PASS	intergenic	1884.77	16.11	117	60.00	0.583	T/A	99
Ca22chr4A_C_albicans_SC5314-1177842	Y2	PASS	intergenic	1884.77	16.39	115	60.00	0.579	A/T	99
Ca22chr4A_C_albicans_SC5314-1194327	Y2	PASS	intergenic	1034.73	12.62	82	60.00	1.00	A/G	99
Ca22chr4A_C_albicans_SC5314-1194336	Y2	PASS	intergenic	1162.77	13.84	84	60.00	1.00	G/A	99
Ca22chr4A_C_albicans_SC5314-1194339	Y2	PASS	intergenic	1162.77	13.84	84	60.00	1.00	T/C	99
Ca22chr4A_C_albicans_SC5314-1194342	Y2	PASS	intergenic	1162.77	13.68	85	60.00	1.00	A/C	99
Ca22chr4A_C_albicans_SC5314-1194351	Y2	PASS	intergenic	1162.77	14.18	82	60.00	1.00	G/A	99
Ca22chr4A_C_albicans_SC5314-1194353	Y2	PASS	intergenic	1162.77	14.18	82	60.00	1.00	A/C	99
Ca22chr4A_C_albicans_SC5314-1194367	Y2	PASS	intergenic	1162.77	15.30	76	60.00	1.00	G/A	99
Ca22chr4A_C_albicans_SC5314-1194801	Y2	PASS	repeat_region	828.77	9.87	84	52.15	0.614	G/A	99
Ca22chr4A_C_albicans_SC5314-1194807	Y2	PASS	repeat_region	268.77	3.20	84	51.55	0.768	A/C	99
Ca22chr4A_C_albicans_SC5314-1194847	Y2	PASS	repeat_region	467.77	5.08	92	46.81	0.780	T/C	99
Ca22chr4A_C_albicans_SC5314-1195157	Y1	PASS	repeat_region	188.77000000000004	4.19	45	45.36	0.662	C/T	99
Ca22chr4A_C_albicans_SC5314-1195356	Y2	PASS	repeat_region	425.77	2.58	165	55.52	0.849	G/A	99
Ca22chr4A_C_albicans_SC5314-1195382	Y1	PASS	repeat_region	506.77	8.74	58	51.62	0.831	A/G	99
Ca22chr4A_C_albicans_SC5314-1195393	Y1	PASS	repeat_region	434.77	8.52	51	50.37	0.926	G/A	99
Ca22chr4A_C_albicans_SC5314-1195402	Y1	PASS	repeat_region	434.77	9.25	47	46.23	0.980	A/T	99
Ca22chr4A_C_albicans_SC5314-1195403	Y1	PASS	repeat_region	434.77	9.25	47	46.23	0.960	A/G	99
Ca22chr4A_C_albicans_SC5314-1195404	Y1	PASS	repeat_region	434.77	9.25	47	46.23	0.960	C/T	99
Ca22chr4A_C_albicans_SC5314-1197760	Y2	PASS	repeat_region	778.77	6.49	120	40.60	0.762	G/T	99
Ca22chr4A_C_albicans_SC5314-1197761	Y2	PASS	repeat_region	778.77	6.49	120	40.67	0.764	A/G	99
Ca22chr4A_C_albicans_SC5314-1198123	Y1	PASS	repeat_region	261.77	8.73	30	51.65	0.721	T/C	99
Ca22chr4A_C_albicans_SC5314-1198248	Y1	PASS	repeat_region	189.77	5.13	37	52.41	0.725	A/G	99
Ca22chr4A_C_albicans_SC5314-1199695	Y2	PASS	repeat_region	406.77	2.10	194	40.73	0.872	C/G	99
Ca22chr4A_C_albicans_SC5314-1200133	Y2	PASS	repeat_region	542.77	4.24	128	42.47	0.721	C/A	99
Ca22chr4A_C_albicans_SC5314-1200345	Y2	PASS	repeat_region	1059.77	10.81	98	42.37	0.680	C/T	99
Ca22chr4A_C_albicans_SC5314-1200597	Y2	PASS	repeat_region	259.77	3.25	80	41.95	0.849	T/G	99
Ca22chr4A_C_albicans_SC5314-1203355	Y1	PASS	repeat_region	270.77	6.60	41	46.20	0.760	A/G	99
Ca22chr4A_C_albicans_SC5314-1208925	Y2	PASS	intergenic	349.77	4.21	83	46.63	0.832	C/T	99
Ca22chr4A_C_albicans_SC5314-1503435	Y2	PASS	intergenic	3918.77	32.52	88	59.45	0.352	A/T	99
Ca22chr4A_C_albicans_SC5314-1599053	Y2	PASS	intergenic	692.77	5.45	127	43.15	0.693	A/T	99
Ca22chr4A_C_albicans_SC5314-1602367	Y1	PASS	intergenic	1099.77	12.79	86	56.54	0.986	A/G	99
Ca22chr4A_C_albicans_SC5314-1602638	Y1	PASS	intergenic	900.77	27.30	33	51.22	0.627	A/G	99
Ca22chr4A_C_albicans_SC5314-1602640	Y1	PASS	intergenic	900.77	28.15	32	50.92	0.642	G/A	99
Ca22chr5A_C_albicans_SC5314-173152	Y1	PASS	ORF	262.77	7.10	37	59.28	0.732	T/C	99
Ca22chr5A_C_albicans_SC5314-173153	Y1	PASS	ORF	262.77	7.30	36	59.26	0.750	G/A	99
Ca22chr5A_C_albicans_SC5314-173155	Y1	PASS	ORF	262.77	7.10	37	59.28	0.756	C/T	99
Ca22chr5A_C_albicans_SC5314-371333	Y2	PASS	repeat_region	339.77	5.00	68	56.22	0.768	A/C	99
Ca22chr5A_C_albicans_SC5314-494159	Y2	PASS	intergenic	280.77	3.23	87	60.00	0.604	G/A	99
Ca22chr5A_C_albicans_SC5314-495046	Y1	PASS	intergenic	413.77	7.01	59	60.00	0.559	G/A	99
Ca22chr5A_C_albicans_SC5314-495064	Y1	PASS	intergenic	891.77	15.92	56	60.00	0.607	T/C	99
Ca22chr5A_C_albicans_SC5314-495072	Y1	PASS	intergenic	891.77	14.86	60	60.00	0.583	T/C	99
Ca22chr5A_C_albicans_SC5314-495094	Y1	PASS	intergenic	1295.77	21.96	59	60.00	0.610	A/C	99
Ca22chr5A_C_albicans_SC5314-495102	Y1	PASS	intergenic	1295.77	19.93	65	60.00	0.603	C/T	99
Ca22chr5A_C_albicans_SC5314-495110	Y1	PASS	intergenic	1295.77	21.24	61	60.00	0.623	G/A	99
Ca22chr5A_C_albicans_SC5314-495111	Y1	PASS	intergenic	1295.77	20.57	63	60.00	0.636	C/T	99
Ca22chr5A_C_albicans_SC5314-495116	Y1	PASS	intergenic	1295.77	20.57	63	60.00	0.625	C/T	99
Ca22chr5A_C_albicans_SC5314-495119	Y1	PASS	intergenic	1295.77	20.90	62	60.00	0.607	T/C	99
Ca22chr5A_C_albicans_SC5314-495129	Y1	PASS	intergenic	1295.77	20.25	64	60.00	0.516	A/G	99
Ca22chr5A_C_albicans_SC5314-723924	Y1	PASS	repeat_region	521.77	6.87	76	44.89	0.698	C/T	99
Ca22chr5A_C_albicans_SC5314-723986	Y1	PASS	repeat_region	184.77	4.51	41	50.21	0.918	G/A	99
Ca22chr5A_C_albicans_SC5314-723987	Y1	PASS	repeat_region	184.77	4.99	37	51.20	0.914	T/G	99
Ca22chr5A_C_albicans_SC5314-723998	Y1	PASS	repeat_region	184.77	5.77	32	54.87	0.863	T/C	99
Ca22chr5A_C_albicans_SC5314-724935	Y1	PASS	repeat_region	207.77	2.53	82	43.85	0.772	T/C	99
Ca22chr5A_C_albicans_SC5314-724937	Y1	PASS	repeat_region	207.77	2.53	82	43.37	0.772	A/G	99
Ca22chr5A_C_albicans_SC5314-725017	Y2	PASS	repeat_region	448.77	2.67	168	44.69	0.658	T/A	99
Ca22chr5A_C_albicans_SC5314-725784	Y2	PASS	repeat_region	323.77	3.08	105	49.33	0.746	A/G	99
Ca22chr5A_C_albicans_SC5314-889421	Y1	PASS	ORF	261.77	6.71	39	60.00	0.676	C/A	99
Ca22chr5A_C_albicans_SC5314-891025	Y2	PASS	intergenic	2363.77	23.40	101	61.16	0.306	T/A	99
Ca22chr5A_C_albicans_SC5314-1185428	Y2	PASS	intergenic	677.77	5.30	128	45.31	0.822	A/G	99
Ca22chr6A_C_albicans_SC5314-97490	Y1	PASS	intergenic	98.76999999999998	2.35	42	59.38	0.762	T/A	99
Ca22chr6A_C_albicans_SC5314-97494	Y1	PASS	intergenic	105.73	2.52	42	59.38	0.786	C/A	99
Ca22chr6A_C_albicans_SC5314-160788	Y1	PASS	exon	421.77	12.05	35	56.53	0.889	C/T	99
Ca22chr6A_C_albicans_SC5314-160791	Y1	PASS	exon	421.77	12.05	35	56.53	0.852	T/A	99
Ca22chr6A_C_albicans_SC5314-160794	Y1	PASS	exon	421.77	12.05	35	56.53	0.852	G/A	99
Ca22chr6A_C_albicans_SC5314-199622	Y2	PASS	ORF	352.77	4.83	73	59.25	1.00	A/C	99
Ca22chr6A_C_albicans_SC5314-200810	Y2	PASS	ORF	3160.77	32.50	65	57.14	0.734	C/T	99
Ca22chr6A_C_albicans_SC5314-200817	Y2	PASS	ORF	3160.77	28.41	71	57.69	0.676	C/A	99
Ca22chr6A_C_albicans_SC5314-200823	Y2	PASS	ORF	3160.77	27.10	79	58.15	0.638	G/A	99
Ca22chr6A_C_albicans_SC5314-200832	Y2	PASS	ORF	3160.77	29.24	81	58.16	0.561	C/T	99
Ca22chr6A_C_albicans_SC5314-273494	Y1	PASS	intergenic	1108.77	31.68	35	60.92	0.528	T/G	99
Ca22chr6A_C_albicans_SC5314-485089	Y2	PASS	intergenic	8485.77	32.78	94	59.11	0	T/T	99
Ca22chr6A_C_albicans_SC5314-563909	Y1	PASS	intergenic	330.77	4.59	72	57.20	0.805	T/G	99
Ca22chr6A_C_albicans_SC5314-750799	Y1	PASS	intergenic	213.77000000000004	4.36	49	60.00	0.755	C/T	99
Ca22chr6A_C_albicans_SC5314-793018	Y1	PASS	ORF	525.77	15.93	33	58.00	0.405	G/A	99
Ca22chr6A_C_albicans_SC5314-797001	Y1	PASS	intergenic	1268.77	30.21	42	60.00	0.437	A/G	99
Ca22chr6A_C_albicans_SC5314-797014	Y1	PASS	intergenic	1302.77	26.06	50	60.00	0.473	C/T	99
Ca22chr6A_C_albicans_SC5314-797032	Y1	PASS	intergenic	1344.77	28.61	47	60.00	0.544	A/C	99
Ca22chr6A_C_albicans_SC5314-797034	Y1	PASS	intergenic	1344.77	26.90	50	59.87	0.544	T/A	99
Ca22chr6A_C_albicans_SC5314-797038	Y1	PASS	intergenic	1344.77	26.90	50	59.83	0.526	A/G	99
Ca22chr6A_C_albicans_SC5314-797042	Y1	PASS	intergenic	1344.77	26.37	51	59.83	0.500	C/T	99
Ca22chr6A_C_albicans_SC5314-797064	Y1	PASS	intergenic	1359.77	27.20	50	59.81	0.464	G/A	99
Ca22chr6A_C_albicans_SC5314-797070	Y1	PASS	intergenic	1359.77	27.20	50	60.24	0.545	A/T	99
Ca22chr6A_C_albicans_SC5314-797072	Y1	PASS	intergenic	1359.77	27.20	50	60.24	0.558	C/T	99
Ca22chr6A_C_albicans_SC5314-797074	Y1	PASS	intergenic	1359.77	27.20	50	60.24	0.535	C/T	99
Ca22chr6A_C_albicans_SC5314-801184	Y1	PASS	ORF	324.77	10.15	32	58.93	1.00	G/C	99
Ca22chr6A_C_albicans_SC5314-801189	Y1	PASS	ORF	324.77	10.48	31	58.89	1.00	G/T	99
Ca22chr6A_C_albicans_SC5314-860879	Y1	PASS	repeat_region	103.76999999999998	3.05	34	51.13	0.824	A/G	99
Ca22chr6A_C_albicans_SC5314-860887	Y1	PASS	repeat_region	103.76999999999998	2.88	36	51.76	0.681	A/C	99
Ca22chr6A_C_albicans_SC5314-860898	Y1	PASS	repeat_region	103.76999999999998	2.73	38	51.47	0.780	T/C	99
Ca22chr6A_C_albicans_SC5314-862403	Y2	PASS	repeat_region	504.77	2.68	188	52.11	0.791	T/C	99
Ca22chr6A_C_albicans_SC5314-864948	Y1	PASS	repeat_region	160.77	3.03	53	44.91	0.817	C/T	99
Ca22chr6A_C_albicans_SC5314-868732	Y1	PASS	repeat_region	243.77000000000004	3.75	65	50.95	0.885	G/C	99
Ca22chr6A_C_albicans_SC5314-868774	Y2	PASS	repeat_region	436.77	6.33	69	43.26	0.783	A/G	99
Ca22chr6A_C_albicans_SC5314-868891	Y2	PASS	repeat_region	387.77	5.10	76	40.83	0.664	G/A	99
Ca22chr6A_C_albicans_SC5314-869887	Y2	PASS	repeat_region	424.77	5.90	72	56.26	0.628	A/G	99
Ca22chr6A_C_albicans_SC5314-869894	Y2	PASS	repeat_region	424.77	5.74	74	55.82	0.629	C/T	99
Ca22chr6A_C_albicans_SC5314-869911	Y2	PASS	repeat_region	338.77	3.68	92	53.49	0.702	G/A	99
Ca22chr6A_C_albicans_SC5314-869914	Y2	PASS	repeat_region	338.77	3.76	90	52.98	0.696	T/G	99
Ca22chr6A_C_albicans_SC5314-870014	Y2	PASS	repeat_region	347.77	5.11	68	48.35	0.797	C/T	99
Ca22chr6A_C_albicans_SC5314-870514	Y1	PASS	repeat_region	213.77000000000004	4.11	52	56.14	0.789	T/C	99
Ca22chr6A_C_albicans_SC5314-870516	Y1	PASS	repeat_region	213.77000000000004	4.11	52	56.14	0.786	A/G	99
Ca22chr6A_C_albicans_SC5314-871605	Y1	PASS	repeat_region	119.77000000000001	2.44	49	40.82	0.863	G/A	99
Ca22chr6A_C_albicans_SC5314-872008	Y2	PASS	repeat_region	462.77	5.51	84	54.88	0.767	G/A	99
Ca22chr6A_C_albicans_SC5314-872995	Y1	PASS	repeat_region	154.77	2.54	61	57.81	0.760	G/A	99
Ca22chr6A_C_albicans_SC5314-873067	Y1	PASS	repeat_region	492.77	8.21	60	53.46	0.655	A/T	99
Ca22chr6A_C_albicans_SC5314-874373	Y1	PASS	repeat_region	138.77	4.48	31	53.19	0.722	G/C	99
Ca22chr6A_C_albicans_SC5314-874486	Y1	PASS	repeat_region	159.77	2.85	56	49.28	0.836	T/C	99
Ca22chr6A_C_albicans_SC5314-874491	Y1	PASS	repeat_region	159.77	2.90	55	49.32	0.846	A/G	99
Ca22chr6A_C_albicans_SC5314-903126	Y2	PASS	ORF	440.77	4.74	93	45.48	0.815	A/G	99
Ca22chr7A_C_albicans_SC5314-12718	Y1	PASS	ORF	388.77	8.45	46	43.47	0.765	C/T	99
Ca22chr7A_C_albicans_SC5314-45335	Y1	PASS	intergenic	87.77	2.09	42	59.82	0.643	T/G	99
Ca22chr7A_C_albicans_SC5314-230016	Y2	PASS	repeat_region	343.77	4.77	72	50.45	0.688	A/T	99
Ca22chr7A_C_albicans_SC5314-233857	Y2	PASS	repeat_region	292.77	3.08	95	46.40	0.742	G/A	99
Ca22chr7A_C_albicans_SC5314-236421	Y2	PASS	repeat_region	519.77	5.36	97	51.63	0.813	T/C	99
Ca22chr7A_C_albicans_SC5314-236554	Y2	PASS	repeat_region	427.77	4.46	96	52.04	0.777	T/C	99
Ca22chr7A_C_albicans_SC5314-237551	Y2	PASS	repeat_region	920.77	9.30	99	55.44	0.804	T/C	99
Ca22chr7A_C_albicans_SC5314-237660	Y2	PASS	repeat_region	920.77	10.01	92	46.00	0.841	G/A	99
Ca22chr7A_C_albicans_SC5314-238400	Y1	PASS	repeat_region	179.77	2.85	63	55.75	0.795	A/T	99
Ca22chr7A_C_albicans_SC5314-239113	Y2	PASS	repeat_region	454.77	5.00	91	55.97	0.754	A/C	99
Ca22chr7A_C_albicans_SC5314-239201	Y1	PASS	repeat_region	79.77	2.57	31	51.65	0.698	A/G	99
Ca22chr7A_C_albicans_SC5314-239406	Y2	PASS	repeat_region	286.77	3.93	73	54.66	0.686	A/G	99
Ca22chr7A_C_albicans_SC5314-239827	Y1	PASS	repeat_region	217.77	4.84	45	41.01	0.826	A/G	99
Ca22chr7A_C_albicans_SC5314-239832	Y1	PASS	repeat_region	217.77	5.31	41	41.10	0.786	A/G	99
Ca22chr7A_C_albicans_SC5314-239855	Y1	PASS	repeat_region	217.77	4.54	48	40.94	0.792	C/T	99
Ca22chr7A_C_albicans_SC5314-239873	Y1	PASS	repeat_region	217.77	4.54	48	40.73	0.840	C/A	99
Ca22chr7A_C_albicans_SC5314-240208	Y2	PASS	repeat_region	373.77	3.34	112	57.06	0.782	A/G	99
Ca22chr7A_C_albicans_SC5314-243096	Y2	PASS	intergenic	308.77	3.51	88	56.44	0.723	A/G	99
Ca22chr7A_C_albicans_SC5314-243127	Y2	PASS	intergenic	407.77	5.03	81	59.00	0.722	A/G	99
Ca22chr7A_C_albicans_SC5314-243156	Y2	PASS	intergenic	200.77	2.48	81	59.23	0.819	G/A	99
Ca22chr7A_C_albicans_SC5314-290072	Y1	PASS	intergenic	199.73	4.16	48	59.73	0.543	C/A	99
Ca22chr7A_C_albicans_SC5314-364897	Y2	PASS	intergenic	1544.77	15.00	103	59.84	0.717	C/A	99
Ca22chr7A_C_albicans_SC5314-495774	Y2	PASS	ORF	366.77	5.39	68	58.23	0.783	T/C	99
Ca22chr7A_C_albicans_SC5314-495789	Y2	PASS	ORF	798.77	10.37	77	58.44	0.747	T/C	99
Ca22chr7A_C_albicans_SC5314-495791	Y2	PASS	ORF	798.77	10.65	75	58.39	0.740	A/G	99
Ca22chr7A_C_albicans_SC5314-495795	Y2	PASS	ORF	798.77	10.51	76	58.42	0.736	C/T	99
Ca22chr7A_C_albicans_SC5314-495798	Y2	PASS	ORF	798.77	10.79	74	58.37	0.714	C/T	99
Ca22chr7A_C_albicans_SC5314-577961	Y2	PASS	repeat_region	490.77	5.64	87	54.29	0.781	T/C	99
Ca22chr7A_C_albicans_SC5314-577972	Y2	PASS	repeat_region	248.77000000000004	3.11	80	53.56	0.923	G/A	99
Ca22chr7A_C_albicans_SC5314-580310	Y2	PASS	repeat_region	628.77	7.23	87	54.80	0.739	G/A	99
Ca22chr7A_C_albicans_SC5314-581265	Y1	PASS	repeat_region	163.77000000000004	2.60	63	49.42	0.882	A/C	99
Ca22chr7A_C_albicans_SC5314-581362	Y1	PASS	repeat_region	204.77	4.10	50	48.27	0.847	T/C	99
Ca22chr7A_C_albicans_SC5314-584446	Y2	PASS	repeat_region	250.77	2.34	107	43.94	0.803	A/G	99
Ca22chr7A_C_albicans_SC5314-584745	Y2	PASS	repeat_region	543.77	5.33	102	40.12	0.885	C/T	99
Ca22chr7A_C_albicans_SC5314-586597	Y1	PASS	repeat_region	100.77	3.25	31	47.00	0.833	G/T	99
Ca22chr7A_C_albicans_SC5314-589541	Y1	PASS	intergenic	215.73000000000002	4.07	53	50.94	0.446	G/A	99
Ca22chr7A_C_albicans_SC5314-639164	Y1	PASS	intergenic	181.76999999999998	5.05	36	60.00	0.795	T/A	99
Ca22chr7A_C_albicans_SC5314-723388	Y2	PASS	intergenic	2309.77	21.19	109	60.00	0.427	G/A	99
Ca22chr7A_C_albicans_SC5314-755983	Y1	PASS	long_terminal_repeat	592.77	15.20	39	60.00	0.889	T/C	99
Ca22chr7A_C_albicans_SC5314-755991	Y1	PASS	long_terminal_repeat	592.77	18.52	32	59.48	1.00	G/C	99
Ca22chr7A_C_albicans_SC5314-756852	Y2	PASS	ORF	1406.77	16.36	86	60.00	0.535	T/A	99
Ca22chr7A_C_albicans_SC5314-785627	Y2	PASS	ORF	1675.77	18.42	91	60.00	0.495	G/A	99
Ca22chr7A_C_albicans_SC5314-795024	Y2	PASS	ORF	408.77	4.13	99	60.00	0.832	T/C	99
Ca22chr7A_C_albicans_SC5314-854937	Y1	PASS	intergenic	463.77	14.49	32	60.00	0.606	C/T	99
Ca22chr7A_C_albicans_SC5314-944456	Y1	PASS	intergenic	138.77	2.78	50	44.85	0.845	T/G	99
Ca22chr7A_C_albicans_SC5314-944457	Y1	PASS	intergenic	138.77	2.89	48	44.10	0.839	T/C	99
Ca22chr7A_C_albicans_SC5314-944876	Y1	PASS	intergenic	261.77	5.24	50	58.21	0.765	A/G	99
Ca22chrRA_C_albicans_SC5314-395780	Y1	PASS	ORF	114.77000000000001	2.73	42	63.26	1.00	C/T	99
Ca22chrRA_C_albicans_SC5314-395789	Y1	PASS	ORF	114.77000000000001	2.67	43	63.19	1.00	G/C	99
Ca22chrRA_C_albicans_SC5314-395792	Y1	PASS	ORF	114.77000000000001	2.67	43	63.19	1.00	G/C	99
Ca22chrRA_C_albicans_SC5314-395798	Y1	PASS	ORF	114.77000000000001	2.67	43	63.19	1.00	A/G	99
Ca22chrRA_C_albicans_SC5314-395804	Y1	PASS	ORF	114.77000000000001	2.49	46	62.99	1.00	A/G	99
Ca22chrRA_C_albicans_SC5314-395810	Y1	PASS	ORF	114.77000000000001	2.39	48	62.87	1.00	T/C	99
Ca22chrRA_C_albicans_SC5314-395813	Y1	PASS	ORF	114.77000000000001	2.34	49	62.81	1.00	A/G	99
Ca22chrRA_C_albicans_SC5314-395819	Y1	PASS	ORF	114.77000000000001	2.39	48	62.65	1.00	C/A	99
Ca22chrRA_C_albicans_SC5314-395822	Y1	PASS	ORF	114.77000000000001	2.25	51	62.50	1.00	C/A	99
Ca22chrRA_C_albicans_SC5314-395843	Y1	PASS	ORF	114.77000000000001	2.01	57	60.78	1.00	G/A	99
Ca22chrRA_C_albicans_SC5314-395879	Y1	PASS	ORF	317.77	4.67	68	59.63	0.722	T/A	99
Ca22chrRA_C_albicans_SC5314-395909	Y1	PASS	ORF	308.73	5.23	59	58.82	0.424	C/A	99
Ca22chrRA_C_albicans_SC5314-510882	Y1	PASS	ORF	1720.77	30.90	31	58.76	0.893	T/C	99
Ca22chrRA_C_albicans_SC5314-510885	Y1	PASS	ORF	1720.77	27.70	30	58.72	0.852	T/C	99
Ca22chrRA_C_albicans_SC5314-549887	Y1	PASS	intergenic	90.77	2.93	31	60.00	0.765	T/C	99
Ca22chrRA_C_albicans_SC5314-594996	Y1	PASS	intergenic	1428.77	24.63	58	60.00	0.556	G/C	99
Ca22chrRA_C_albicans_SC5314-595020	Y1	PASS	intergenic	1106.77	19.08	58	58.74	0.526	G/A	99
Ca22chrRA_C_albicans_SC5314-595216	Y1	PASS	intergenic	1941.77	29.42	66	59.60	0.462	G/C	99
Ca22chrRA_C_albicans_SC5314-595223	Y1	PASS	intergenic	1941.77	31.32	62	59.57	0.519	T/A	99
Ca22chrRA_C_albicans_SC5314-675215	Y2	PASS	ORF	2375.77	20.13	118	60.00	0.454	A/G	99
Ca22chrRA_C_albicans_SC5314-675242	Y2	PASS	ORF	2595.77	21.63	120	60.00	0.474	C/T	99
Ca22chrRA_C_albicans_SC5314-675243	Y2	PASS	ORF	2595.77	21.45	121	60.00	0.470	T/A	99
Ca22chrRA_C_albicans_SC5314-726708	Y1	PASS	ORF	243.77000000000004	4.69	52	60.00	1.00	G/T	99
Ca22chrRA_C_albicans_SC5314-726709	Y2	PASS	ORF	3150.77	19.69	160	60.00	0.713	G/A	99
Ca22chrRA_C_albicans_SC5314-849764	Y1	PASS	ORF	274.77	8.08	34	56.90	0.722	A/C	99
Ca22chrRA_C_albicans_SC5314-849783	Y1	PASS	ORF	274.77	7.63	36	57.08	0.718	T/C	99
Ca22chrRA_C_albicans_SC5314-878412	Y2	PASS	intergenic	648.77	7.05	92	60.00	0.909	T/C	99
Ca22chrRA_C_albicans_SC5314-1130100	Y2	PASS	retrotransposon	1492.77	7.73	193	60.00	0.636	G/T	99
Ca22chrRA_C_albicans_SC5314-1130109	Y2	PASS	retrotransposon	1492.77	7.82	191	60.00	0.654	G/A	99
Ca22chrRA_C_albicans_SC5314-1190910	Y1	PASS	intergenic	196.76999999999998	4.47	44	60.00	0.660	T/C	99
Ca22chrRA_C_albicans_SC5314-1191050	Y1	PASS	intergenic	1095.77	19.22	57	59.54	0.520	G/T	99
Ca22chrRA_C_albicans_SC5314-1191057	Y1	PASS	intergenic	1095.77	19.57	56	59.53	0.540	T/C	99
Ca22chrRA_C_albicans_SC5314-1191061	Y1	PASS	intergenic	1095.77	18.26	60	59.56	0.564	A/G	99
Ca22chrRA_C_albicans_SC5314-1191064	Y1	PASS	intergenic	1499.77	24.19	62	59.57	0.467	A/T	99
Ca22chrRA_C_albicans_SC5314-1232188	Y1	PASS	intergenic	164.77	5.32	31	60.00	0.727	C/T	99
Ca22chrRA_C_albicans_SC5314-1346259	Y1	PASS	ORF	69.77	2.05	34	54.90	0.739	T/A	98
Ca22chrRA_C_albicans_SC5314-1346261	Y1	PASS	ORF	69.77	2.05	34	54.90	0.804	C/T	98
Ca22chrRA_C_albicans_SC5314-1348137	Y1	PASS	repeat_region	77.77	2.51	31	48.43	0.800	G/C	99
Ca22chrRA_C_albicans_SC5314-1348486	Y2	PASS	repeat_region	169.77	2.61	65	49.91	0.722	C/T	99
Ca22chrRA_C_albicans_SC5314-1350382	Y2	PASS	repeat_region	425.77	2.80	152	41.08	0.831	A/G	99
Ca22chrRA_C_albicans_SC5314-1350634	Y2	PASS	repeat_region	252.77	2.81	90	46.38	0.833	T/C	99
Ca22chrRA_C_albicans_SC5314-1350635	Y2	PASS	repeat_region	252.77	2.81	90	46.63	0.833	A/G	99
Ca22chrRA_C_albicans_SC5314-1351106	Y1	PASS	repeat_region	133.77	3.34	40	44.47	0.694	G/T	99
Ca22chrRA_C_albicans_SC5314-1351538	Y2	PASS	repeat_region	227.77	2.15	106	45.39	0.820	G/T	99
Ca22chrRA_C_albicans_SC5314-1352422	Y1	PASS	repeat_region	373.77	9.34	40	46.43	0.836	T/C	99
Ca22chrRA_C_albicans_SC5314-1352430	Y1	PASS	repeat_region	328.77	8.02	41	44.42	0.897	A/T	99
Ca22chrRA_C_albicans_SC5314-1354235	Y2	PASS	repeat_region	236.76999999999998	2.96	80	58.47	0.932	T/G	99
Ca22chrRA_C_albicans_SC5314-1354240	Y2	PASS	repeat_region	236.76999999999998	3.24	73	58.32	0.929	A/G	99
Ca22chrRA_C_albicans_SC5314-1355458	Y2	PASS	repeat_region	422.77	5.71	74	54.43	0.784	C/T	99
Ca22chrRA_C_albicans_SC5314-1355478	Y2	PASS	repeat_region	422.77	4.92	86	49.42	0.740	G/A	99
Ca22chrRA_C_albicans_SC5314-1355489	Y2	PASS	repeat_region	422.77	4.55	93	47.55	0.750	T/G	99
Ca22chrRA_C_albicans_SC5314-1355492	Y2	PASS	repeat_region	422.77	4.40	96	47.11	0.775	A/T	99
Ca22chrRA_C_albicans_SC5314-1356251	Y2	PASS	repeat_region	679.77	8.83	77	43.86	0.806	A/G	99
Ca22chrRA_C_albicans_SC5314-1356256	Y2	PASS	repeat_region	270.77	3.71	73	44.55	1.00	G/T	99
Ca22chrRA_C_albicans_SC5314-1356258	Y2	PASS	repeat_region	270.77	3.76	72	44.36	1.00	A/T	99
Ca22chrRA_C_albicans_SC5314-1356266	Y2	PASS	repeat_region	270.77	3.61	75	44.09	1.00	C/G	99
Ca22chrRA_C_albicans_SC5314-1356271	Y2	PASS	repeat_region	270.77	3.52	77	43.74	1.00	C/T	99
Ca22chrRA_C_albicans_SC5314-1356274	Y2	PASS	repeat_region	270.77	3.56	76	43.50	1.00	G/A	99
Ca22chrRA_C_albicans_SC5314-1356817	Y1	PASS	repeat_region	524.77	7.95	66	49.24	0.753	G/A	99
Ca22chrRA_C_albicans_SC5314-1356827	Y1	PASS	repeat_region	524.77	7.83	67	48.70	0.753	A/G	99
Ca22chrRA_C_albicans_SC5314-1356838	Y1	PASS	repeat_region	524.77	7.72	68	49.02	0.747	A/G	99
Ca22chrRA_C_albicans_SC5314-1356849	Y1	PASS	repeat_region	524.77	8.33	63	48.53	0.703	A/G	99
Ca22chrRA_C_albicans_SC5314-1356864	Y1	PASS	repeat_region	524.77	8.75	60	48.61	0.746	G/A	99
Ca22chrRA_C_albicans_SC5314-1356868	Y1	PASS	repeat_region	524.77	8.89	59	49.09	0.818	T/A	99
Ca22chrRA_C_albicans_SC5314-1356870	Y1	PASS	repeat_region	524.77	9.54	55	48.57	0.806	G/T	99
Ca22chrRA_C_albicans_SC5314-1356876	Y1	PASS	repeat_region	524.77	9.54	55	49.00	0.820	T/C	99
Ca22chrRA_C_albicans_SC5314-1356883	Y1	PASS	repeat_region	524.77	10.09	52	49.90	0.823	A/C	99
Ca22chrRA_C_albicans_SC5314-1357151	Y2	PASS	repeat_region	705.77	10.08	70	53.92	0.741	G/A	99
Ca22chrRA_C_albicans_SC5314-1357157	Y2	PASS	repeat_region	705.77	8.82	80	54.79	0.702	A/G	99
Ca22chrRA_C_albicans_SC5314-1357801	Y2	PASS	repeat_region	416.77	3.59	116	49.09	0.833	C/T	99
Ca22chrRA_C_albicans_SC5314-1357803	Y2	PASS	repeat_region	416.77	3.62	115	49.69	0.864	C/T	99
Ca22chrRA_C_albicans_SC5314-1357806	Y2	PASS	repeat_region	416.77	3.62	115	49.97	0.843	G/C	99
Ca22chrRA_C_albicans_SC5314-1359379	Y1	PASS	repeat_region	88.76999999999998	2.02	44	55.45	0.783	C/T	99
Ca22chrRA_C_albicans_SC5314-1406791	Y1	PASS	ORF	444.77	10.34	43	60.00	0.527	C/T	99
Ca22chrRA_C_albicans_SC5314-1406793	Y1	PASS	ORF	444.77	10.85	41	60.00	0.528	A/G	99
Ca22chrRA_C_albicans_SC5314-1406811	Y1	PASS	ORF	444.77	12.02	37	60.00	0.975	A/G	99
Ca22chrRA_C_albicans_SC5314-1406826	Y1	PASS	ORF	444.77	12.35	36	60.00	1.00	A/G	99
Ca22chrRA_C_albicans_SC5314-1639840	Y2	PASS	ORF	620.77	9.41	66	46.11	0.705	A/G	99
Ca22chrRA_C_albicans_SC5314-1695572	Y1	PASS	intergenic	176.76999999999998	4.65	38	59.92	0.786	A/C	99
Ca22chrRA_C_albicans_SC5314-1711162	Y2	PASS	intergenic	309.77	3.04	102	50.08	0.721	T/A	99
Ca22chrRA_C_albicans_SC5314-2048869	Y1	PASS	intergenic	148.77	3.72	40	58.74	0.641	C/A	99
Ca22chr1A_C_albicans_SC5314-6432	Y3	PASS	intergenic	318.77	2.87	111	45.06	0.897	T/G	99
Ca22chr1A_C_albicans_SC5314-7531	Y3	PASS	intergenic	949.77	10.00	95	57.65	0.649	C/A	99
Ca22chr1A_C_albicans_SC5314-7537	Y3	PASS	intergenic	949.77	8.96	106	57.17	0.651	A/C	99
Ca22chr1A_C_albicans_SC5314-7542	Y3	PASS	intergenic	803.77	7.37	109	56.85	0.729	C/G	99
Ca22chr1A_C_albicans_SC5314-296450	Y2	PASS	ORF	664.77	7.07	94	59.42	0.974	A/G	99
Ca22chr1A_C_albicans_SC5314-296454	Y2	PASS	ORF	664.77	7.39	90	59.39	0.972	T/C	99
Ca22chr1A_C_albicans_SC5314-641855	Y2	PASS	intergenic	1078.77	15.86	68	58.17	0.559	G/A	99
Ca22chr1A_C_albicans_SC5314-805201	Y2	PASS	long_terminal_repeat	259.77	2.09	124	60.00	0.774	T/C	99
Ca22chr1A_C_albicans_SC5314-805333	Y2	PASS	long_terminal_repeat	1366.77	8.99	152	59.89	0.833	A/G	99
Ca22chr1A_C_albicans_SC5314-806082	Y2	PASS	intergenic	486.77	6.49	75	60.00	0.806	A/G	99
Ca22chr1A_C_albicans_SC5314-806084	Y2	PASS	intergenic	486.77	6.67	73	60.00	0.800	A/C	99
Ca22chr1A_C_albicans_SC5314-843474	Y2	PASS	ORF	516.77	3.40	152	58.97	0.791	T/A	99
Ca22chr1A_C_albicans_SC5314-843479	Y2	PASS	ORF	516.77	3.40	152	58.97	0.791	A/G	99
Ca22chr1A_C_albicans_SC5314-843494	Y2	PASS	ORF	516.77	3.42	151	58.97	0.809	T/A	99
Ca22chr1A_C_albicans_SC5314-843502	Y2	PASS	ORF	516.77	3.69	140	58.89	0.887	T/C	99
Ca22chr1A_C_albicans_SC5314-843506	Y2	PASS	ORF	516.77	3.45	150	58.96	0.895	A/T	99
Ca22chr1A_C_albicans_SC5314-843510	Y2	PASS	ORF	516.77	3.36	154	58.99	0.898	T/C	99
Ca22chr1A_C_albicans_SC5314-843512	Y2	PASS	ORF	516.77	3.40	152	58.86	0.896	A/G	99
Ca22chr1A_C_albicans_SC5314-843515	Y2	PASS	ORF	516.77	3.36	154	58.88	0.897	T/A	99
Ca22chr1A_C_albicans_SC5314-843518	Y2	PASS	ORF	516.77	3.45	150	58.85	0.895	G/A	99
Ca22chr1A_C_albicans_SC5314-855368	Y3	PASS	ORF	1254.77	15.30	82	46.40	0.471	C/A	99
Ca22chr1A_C_albicans_SC5314-855372	Y3	PASS	ORF	1254.77	15.30	82	46.73	0.471	A/G	99
Ca22chr1A_C_albicans_SC5314-855373	Y3	PASS	ORF	1254.77	15.30	82	46.73	0.471	T/G	99
Ca22chr1A_C_albicans_SC5314-867664	Y3	PASS	ORF	252.77	4.28	59	59.30	0.986	C/T	99
Ca22chr1A_C_albicans_SC5314-867667	Y3	PASS	ORF	252.77	4.21	60	59.32	1.00	A/T	99
Ca22chr1A_C_albicans_SC5314-867670	Y3	PASS	ORF	252.77	4.28	59	59.30	1.00	T/C	99
Ca22chr1A_C_albicans_SC5314-1021249	Y2	PASS	intergenic	961.77	9.92	97	59.70	1.00	T/C	99
Ca22chr1A_C_albicans_SC5314-1036636	Y2	PASS	intergenic	468.77	5.27	89	59.44	0.980	T/A	99
Ca22chr1A_C_albicans_SC5314-1240005	Y3	PASS	ORF	1872.77	15.48	121	59.95	1.00	A/T	99
Ca22chr1A_C_albicans_SC5314-1255884	Y2	PASS	ORF	5159.77	28.53	82	58.33	0.986	G/A	99
Ca22chr1A_C_albicans_SC5314-1255913	Y2	PASS	ORF	3275.77	30.61	107	57.01	0.466	C/T	99
Ca22chr1A_C_albicans_SC5314-1255942	Y2	PASS	ORF	3275.77	29.25	112	57.69	0.434	A/G	99
Ca22chr1A_C_albicans_SC5314-1345995	Y3	PASS	ORF	1807.73	23.79	76	61.55	0.432	C/T	99
Ca22chr1A_C_albicans_SC5314-1625040	Y3	PASS	intergenic	1808.77	18.46	98	60.11	0.470	A/C	99
Ca22chr1A_C_albicans_SC5314-1681967	Y2	PASS	repeat_region	161.76999999999998	2.45	66	53.91	0.861	A/G	99
Ca22chr1A_C_albicans_SC5314-1684133	Y3	PASS	repeat_region	804.77	7.81	103	50.28	0.672	T/G	99
Ca22chr1A_C_albicans_SC5314-1684405	Y2	PASS	repeat_region	449.77	5.23	86	51.41	0.748	G/T	99
Ca22chr1A_C_albicans_SC5314-1684406	Y2	PASS	repeat_region	449.77	5.23	86	51.41	0.748	A/G	99
Ca22chr1A_C_albicans_SC5314-1684452	Y3	PASS	repeat_region	462.77	6.17	75	58.19	1.00	T/A	99
Ca22chr1A_C_albicans_SC5314-1684466	Y3	PASS	repeat_region	462.77	6.25	74	58.98	1.00	T/A	99
Ca22chr1A_C_albicans_SC5314-1684468	Y3	PASS	repeat_region	462.77	6.17	75	58.99	1.00	C/T	99
Ca22chr1A_C_albicans_SC5314-1684471	Y3	PASS	repeat_region	462.77	6.09	76	59.01	1.00	T/A	99
Ca22chr1A_C_albicans_SC5314-1684526	Y3	PASS	repeat_region	602.77	7.63	79	57.10	0.943	G/A	99
Ca22chr1A_C_albicans_SC5314-1684529	Y3	PASS	repeat_region	602.77	7.53	80	56.60	0.930	C/T	99
Ca22chr1A_C_albicans_SC5314-1684533	Y3	PASS	repeat_region	602.77	7.26	83	55.74	0.959	C/G	99
Ca22chr1A_C_albicans_SC5314-1684545	Y3	PASS	repeat_region	602.77	7.83	77	54.53	0.960	C/A	99
Ca22chr1A_C_albicans_SC5314-1684546	Y3	PASS	repeat_region	602.77	7.93	76	54.45	0.960	T/C	99
Ca22chr1A_C_albicans_SC5314-1684758	Y2	PASS	repeat_region	582.77	7.47	78	51.49	0.750	A/G	99
Ca22chr1A_C_albicans_SC5314-1684767	Y2	PASS	repeat_region	582.77	7.28	80	51.47	0.745	C/T	99
Ca22chr1A_C_albicans_SC5314-1686037	Y2	PASS	repeat_region	179.77	2.00	90	55.58	0.772	T/C	99
Ca22chr1A_C_albicans_SC5314-1686047	Y2	PASS	repeat_region	179.77	2.14	84	54.54	0.784	T/G	99
Ca22chr1A_C_albicans_SC5314-1960105	Y3	PASS	intergenic	1227.73	12.28	100	59.88	0.463	C/T	99
Ca22chr1A_C_albicans_SC5314-2332999	Y3	PASS	ORF	228.77000000000004	3.88	59	57.36	0.810	A/T	99
Ca22chr1A_C_albicans_SC5314-2333002	Y3	PASS	ORF	228.77000000000004	3.88	59	57.36	0.810	A/C	99
Ca22chr1A_C_albicans_SC5314-2801724	Y3	PASS	ORF	696.77	8.39	83	58.30	1.00	G/A	99
Ca22chr1A_C_albicans_SC5314-2801727	Y3	PASS	ORF	696.77	8.29	84	58.32	1.00	T/C	99
Ca22chr1A_C_albicans_SC5314-2801739	Y3	PASS	ORF	696.77	7.92	88	58.40	0.986	C/T	99
Ca22chr1A_C_albicans_SC5314-2801742	Y3	PASS	ORF	696.77	7.74	90	58.44	0.986	C/A	99
Ca22chr1A_C_albicans_SC5314-2946515	Y3	PASS	ORF	594.77	7.00	85	59.37	0.870	T/C	99
Ca22chr1A_C_albicans_SC5314-2946521	Y3	PASS	ORF	594.77	6.61	90	59.41	0.986	T/A	99
Ca22chr1A_C_albicans_SC5314-2946523	Y3	PASS	ORF	594.77	6.61	90	59.41	1.00	A/C	99
Ca22chr1A_C_albicans_SC5314-2946533	Y3	PASS	ORF	594.77	6.33	94	59.43	1.00	C/T	99
Ca22chr1A_C_albicans_SC5314-2946545	Y3	PASS	ORF	594.77	6.01	99	59.55	1.00	C/T	99
Ca22chr1A_C_albicans_SC5314-3032123	Y2	PASS	ORF	1005.77	13.78	73	58.85	0.848	A/C	99
Ca22chr1A_C_albicans_SC5314-3032132	Y2	PASS	ORF	1005.77	12.42	81	58.96	0.829	T/C	99
Ca22chr1A_C_albicans_SC5314-3032138	Y2	PASS	ORF	1005.77	11.83	85	59.01	0.831	G/A	99
Ca22chr1A_C_albicans_SC5314-3032140	Y2	PASS	ORF	1005.77	11.83	85	59.01	0.829	T/C	99
Ca22chr1A_C_albicans_SC5314-3032144	Y2	PASS	ORF	1005.77	12.12	83	58.99	0.818	G/A	99
Ca22chr1A_C_albicans_SC5314-3032147	Y2	PASS	ORF	1005.77	11.83	85	59.01	0.809	T/A	99
Ca22chr1A_C_albicans_SC5314-3038633	Y3	PASS	intergenic	468.77	5.27	89	58.76	0.579	A/T	99
Ca22chr2A_C_albicans_SC5314-403561	Y2	PASS	ORF	515.77	3.58	144	59.07	0.847	T/C	99
Ca22chr2A_C_albicans_SC5314-1362773	Y3	PASS	intergenic	2872.77	30.24	67	59.94	0	A/A	99
Ca22chr2A_C_albicans_SC5314-1801071	Y3	PASS	ORF	7582.77	26.38	77	60.00	0	G/G	99
Ca22chr2A_C_albicans_SC5314-1801086	Y3	PASS	ORF	7582.77	26.28	78	60.00	0	C/C	99
Ca22chr2A_C_albicans_SC5314-1801113	Y3	PASS	ORF	7582.77	31.59	81	60.00	0	A/A	99
Ca22chr2A_C_albicans_SC5314-1801143	Y3	PASS	ORF	7582.77	31.19	94	60.00	0	T/T	99
Ca22chr2A_C_albicans_SC5314-1801146	Y3	PASS	ORF	7582.77	26.57	92	60.00	0	A/A	99
Ca22chr2A_C_albicans_SC5314-1801173	Y3	PASS	ORF	7582.77	28.04	94	58.32	0	G/G	99
Ca22chr2A_C_albicans_SC5314-1951707	Y3	PASS	ORF	1746.77	30.65	57	56.11	1.00	A/G	99
Ca22chr2A_C_albicans_SC5314-1951752	Y3	PASS	ORF	1746.77	20.79	84	56.96	0.873	A/G	99
Ca22chr2A_C_albicans_SC5314-1952712	Y3	PASS	ORF	2426.77	31.34	68	43.77	0.467	C/T	99
Ca22chr2A_C_albicans_SC5314-1952756	Y3	PASS	ORF	2426.77	25.28	96	53.61	0.505	T/C	99
Ca22chr2A_C_albicans_SC5314-2140943	Y3	PASS	intergenic	2576.7700000000004	22.80	113	53.95	1.00	G/A	99
Ca22chr2A_C_albicans_SC5314-2140958	Y3	PASS	intergenic	2576.7700000000004	23.64	109	54.68	1.00	A/G	99
Ca22chr2A_C_albicans_SC5314-2140959	Y3	PASS	intergenic	2576.7700000000004	23.64	109	54.68	1.00	A/G	99
Ca22chr2A_C_albicans_SC5314-2140962	Y3	PASS	intergenic	2576.7700000000004	24.08	107	54.54	1.00	T/A	99
Ca22chr2A_C_albicans_SC5314-2143645	Y2	PASS	repeat_region	233.77000000000004	3.34	70	45.23	0.731	A/T	99
Ca22chr2A_C_albicans_SC5314-2143659	Y2	PASS	repeat_region	636.77	8.27	77	45.15	0.644	A/G	99
Ca22chr2A_C_albicans_SC5314-2146215	Y2	PASS	repeat_region	1134.77	13.19	86	51.85	0.504	A/G	99
Ca22chr2A_C_albicans_SC5314-2146313	Y2	PASS	repeat_region	1112.77	11.84	94	51.05	0.514	A/T	99
Ca22chr2A_C_albicans_SC5314-2146338	Y2	PASS	repeat_region	539.77	7.71	70	50.59	0.634	C/T	99
Ca22chr2A_C_albicans_SC5314-2146346	Y2	PASS	repeat_region	539.77	8.18	66	50.41	0.671	A/T	99
Ca22chr2A_C_albicans_SC5314-2149582	Y3	PASS	repeat_region	1563.77	9.84	159	56.71	0.812	A/C	99
Ca22chr2A_C_albicans_SC5314-2152556	Y2	PASS	repeat_region	541.77	4.23	128	40.22	0.765	G/A	99
Ca22chr3A_C_albicans_SC5314-27386	Y2	PASS	intergenic	2282.77	12.21	187	59.69	1.00	A/T	99
Ca22chr3A_C_albicans_SC5314-27390	Y2	PASS	intergenic	2282.77	12.01	190	59.69	1.00	G/A	99
Ca22chr3A_C_albicans_SC5314-27393	Y2	PASS	intergenic	2282.77	12.14	188	59.69	1.00	T/G	99
Ca22chr3A_C_albicans_SC5314-421664	Y3	PASS	intergenic	1048.77	12.34	85	60.00	1.00	A/G	99
Ca22chr3A_C_albicans_SC5314-566640	Y2	PASS	intergenic	1799.77	15.12	119	59.35	0.544	A/G	99
Ca22chr3A_C_albicans_SC5314-566641	Y2	PASS	intergenic	1799.77	15.00	120	59.36	0.548	A/G	99
Ca22chr3A_C_albicans_SC5314-566657	Y2	PASS	intergenic	3209.76	25.89	124	59.29	1.00	T/C	99
Ca22chr3A_C_albicans_SC5314-566658	Y2	PASS	intergenic	3209.76	25.89	124	59.29	1.00	C/T	99
Ca22chr3A_C_albicans_SC5314-566681	Y2	PASS	intergenic	3209.76	24.88	129	59.32	1.00	A/G	99
Ca22chr3A_C_albicans_SC5314-566696	Y2	PASS	intergenic	3209.76	23.26	138	59.36	0.588	T/A	99
Ca22chr3A_C_albicans_SC5314-566708	Y2	PASS	intergenic	2030.77	14.61	139	59.37	0.538	T/C	99
Ca22chr3A_C_albicans_SC5314-592703	Y3	PASS	intergenic	551.77	7.17	77	60.00	0.552	T/C	99
Ca22chr3A_C_albicans_SC5314-592723	Y3	PASS	intergenic	1232.77	13.70	90	60.00	0.541	T/A	99
Ca22chr3A_C_albicans_SC5314-592730	Y3	PASS	intergenic	1232.77	13.55	91	60.00	0.555	C/T	99
Ca22chr3A_C_albicans_SC5314-592738	Y3	PASS	intergenic	1232.77	13.40	92	60.00	0.550	T/C	99
Ca22chr3A_C_albicans_SC5314-592741	Y3	PASS	intergenic	1232.77	13.40	92	60.00	0.550	C/T	99
Ca22chr3A_C_albicans_SC5314-592753	Y3	PASS	intergenic	802.77	8.63	93	60.00	0.527	T/A	99
Ca22chr3A_C_albicans_SC5314-592758	Y3	PASS	intergenic	802.77	9.23	87	60.00	0.542	A/G	99
Ca22chr3A_C_albicans_SC5314-592773	Y3	PASS	intergenic	798.77	7.54	106	60.00	0.556	C/T	99
Ca22chr3A_C_albicans_SC5314-597297	Y3	PASS	ORF	273.77	4.42	62	57.44	0.758	T/C	99
Ca22chr3A_C_albicans_SC5314-597308	Y3	PASS	ORF	273.77	4.64	59	58.40	0.926	C/T	99
Ca22chr3A_C_albicans_SC5314-683969	Y2	PASS	intergenic	445.77	4.69	95	60.00	0.981	G/T	99
Ca22chr3A_C_albicans_SC5314-683976	Y2	PASS	intergenic	445.77	4.79	93	60.00	1.00	C/A	99
Ca22chr3A_C_albicans_SC5314-683977	Y2	PASS	intergenic	445.77	4.85	92	60.00	1.00	C/T	99
Ca22chr3A_C_albicans_SC5314-683979	Y2	PASS	intergenic	445.77	5.01	89	60.00	1.00	G/T	99
Ca22chr3A_C_albicans_SC5314-683982	Y2	PASS	intergenic	445.77	4.85	92	60.00	1.00	G/A	99
Ca22chr3A_C_albicans_SC5314-889165	Y2	PASS	repeat_region	1185.77	10.98	108	44.93	0.934	C/T	99
Ca22chr3A_C_albicans_SC5314-889884	Y3	PASS	repeat_region	156.77	2.49	63	55.10	0.768	G/A	99
Ca22chr3A_C_albicans_SC5314-1280655	Y2	PASS	ORF	769.77	8.37	92	59.49	0.847	G/T	99
Ca22chr3A_C_albicans_SC5314-1280660	Y2	PASS	ORF	769.77	8.46	91	59.48	0.971	A/G	99
Ca22chr3A_C_albicans_SC5314-1280661	Y2	PASS	ORF	769.77	8.28	93	59.50	0.973	G/T	99
Ca22chr3A_C_albicans_SC5314-1410450	Y3	PASS	ORF	662.77	7.53	88	56.87	0.773	C/A	99
Ca22chr3A_C_albicans_SC5314-1410453	Y3	PASS	ORF	383.77	4.51	85	57.45	0.879	T/G	99
Ca22chr3A_C_albicans_SC5314-1448048	Y2	PASS	ORF	745.77	4.72	158	51.98	0.765	C/T	99
Ca22chr3A_C_albicans_SC5314-1448057	Y3	PASS	ORF	470.77	3.86	122	52.50	0.906	A/G	99
Ca22chr3A_C_albicans_SC5314-1449680	Y2	PASS	ORF	329.77	2.77	119	59.40	0.842	G/A	99
Ca22chr3A_C_albicans_SC5314-1688725	Y3	PASS	intergenic	318.77	4.43	72	60.00	0.797	A/C	99
Ca22chr4A_C_albicans_SC5314-607847	Y2	PASS	ORF	1637.77	17.24	95	60.00	0.505	C/A	99
Ca22chr4A_C_albicans_SC5314-833035	Y2	PASS	ORF	300.77	2.26	133	59.62	0.688	G/A	99
Ca22chr4A_C_albicans_SC5314-833461	Y2	PASS	ORF	1007.77	7.81	129	59.20	0.754	A/G	99
Ca22chr4A_C_albicans_SC5314-833463	Y2	PASS	ORF	1007.77	7.69	131	59.22	0.786	C/A	99
Ca22chr4A_C_albicans_SC5314-833466	Y2	PASS	ORF	1007.77	7.58	133	59.23	0.791	A/C	99
Ca22chr4A_C_albicans_SC5314-833472	Y2	PASS	ORF	1007.77	7.52	134	59.44	0.795	C/T	99
Ca22chr4A_C_albicans_SC5314-833480	Y2	PASS	ORF	1007.77	7.25	139	59.73	0.804	T/A	99
Ca22chr4A_C_albicans_SC5314-843692	Y2	PASS	intergenic	912.77	9.51	96	60.00	0.708	G/T	99
Ca22chr4A_C_albicans_SC5314-872881	Y2	PASS	intergenic	2375.77	18.56	128	60.59	0.477	A/G	99
Ca22chr4A_C_albicans_SC5314-1194327	Y2	PASS	intergenic	1034.73	12.62	82	60.00	1.00	A/G	99
Ca22chr4A_C_albicans_SC5314-1194336	Y2	PASS	intergenic	1162.77	13.84	84	60.00	1.00	G/A	99
Ca22chr4A_C_albicans_SC5314-1194339	Y2	PASS	intergenic	1162.77	13.84	84	60.00	1.00	T/C	99
Ca22chr4A_C_albicans_SC5314-1194342	Y2	PASS	intergenic	1162.77	13.68	85	60.00	1.00	A/C	99
Ca22chr4A_C_albicans_SC5314-1194351	Y2	PASS	intergenic	1162.77	14.18	82	60.00	1.00	G/A	99
Ca22chr4A_C_albicans_SC5314-1194353	Y2	PASS	intergenic	1162.77	14.18	82	60.00	1.00	A/C	99
Ca22chr4A_C_albicans_SC5314-1194367	Y2	PASS	intergenic	1162.77	15.30	76	60.00	1.00	G/A	99
Ca22chr4A_C_albicans_SC5314-1195157	Y3	PASS	repeat_region	267.77	4.06	66	44.17	0.523	C/T	99
Ca22chr4A_C_albicans_SC5314-1195356	Y2	PASS	repeat_region	425.77	2.58	165	55.52	0.849	G/A	99
Ca22chr4A_C_albicans_SC5314-1195382	Y3	PASS	repeat_region	504.77	4.17	121	51.78	0.777	A/G	99
Ca22chr4A_C_albicans_SC5314-1195393	Y3	PASS	repeat_region	489.77	4.53	108	50.09	0.867	G/A	99
Ca22chr4A_C_albicans_SC5314-1195402	Y3	PASS	repeat_region	489.77	5.27	93	47.74	0.885	A/T	99
Ca22chr4A_C_albicans_SC5314-1195403	Y3	PASS	repeat_region	489.77	5.27	93	47.51	0.867	A/G	99
Ca22chr4A_C_albicans_SC5314-1195404	Y3	PASS	repeat_region	489.77	5.27	93	47.51	0.867	C/T	99
Ca22chr4A_C_albicans_SC5314-1197074	Y2	PASS	repeat_region	841.77	8.33	101	54.02	0.653	G/A	99
Ca22chr4A_C_albicans_SC5314-1197760	Y2	PASS	repeat_region	778.77	6.49	120	40.60	0.762	G/T	99
Ca22chr4A_C_albicans_SC5314-1197761	Y2	PASS	repeat_region	778.77	6.49	120	40.67	0.764	A/G	99
Ca22chr4A_C_albicans_SC5314-1198123	Y3	PASS	repeat_region	211.76999999999998	3.59	59	54.25	0.795	T/C	99
Ca22chr4A_C_albicans_SC5314-1199695	Y2	PASS	repeat_region	406.77	2.10	194	40.73	0.872	C/G	99
Ca22chr4A_C_albicans_SC5314-1200597	Y2	PASS	repeat_region	259.77	3.25	80	41.95	0.849	T/G	99
Ca22chr4A_C_albicans_SC5314-1203355	Y3	PASS	repeat_region	309.77	3.33	93	47.97	0.831	A/G	99
Ca22chr4A_C_albicans_SC5314-1205243	Y3	PASS	repeat_region	181.76999999999998	3.03	60	47.19	0.778	G/T	99
Ca22chr4A_C_albicans_SC5314-1206661	Y3	PASS	repeat_region	772.77	6.96	111	41.39	0.720	G/A	99
Ca22chr4A_C_albicans_SC5314-1208925	Y2	PASS	intergenic	349.77	4.21	83	46.63	0.832	C/T	99
Ca22chr4A_C_albicans_SC5314-1441130	Y3	PASS	intergenic	246.76999999999998	4.41	56	60.63	0.938	T/C	99
Ca22chr4A_C_albicans_SC5314-1597471	Y2	PASS	ORF	2016.77	12.37	163	43.38	0.726	C/T	99
Ca22chr4A_C_albicans_SC5314-1597477	Y2	PASS	ORF	2007.73	13.66	147	43.55	0.865	G/T	99
Ca22chr4A_C_albicans_SC5314-1597480	Y2	PASS	ORF	2189.77	15.87	138	43.54	0.500	C/T	99
Ca22chr5A_C_albicans_SC5314-173152	Y3	PASS	ORF	443.77	6.00	74	59.32	0.766	T/C	99
Ca22chr5A_C_albicans_SC5314-173153	Y3	PASS	ORF	443.77	6.00	74	59.32	0.779	G/A	99
Ca22chr5A_C_albicans_SC5314-173155	Y3	PASS	ORF	443.77	6.00	74	59.32	0.782	C/T	99
Ca22chr5A_C_albicans_SC5314-371333	Y2	PASS	repeat_region	339.77	5.00	68	56.22	0.768	A/C	99
Ca22chr5A_C_albicans_SC5314-494141	Y2	PASS	intergenic	376.77	4.43	85	60.00	0.578	T/C	99
Ca22chr5A_C_albicans_SC5314-494147	Y2	PASS	intergenic	376.77	4.59	82	59.72	0.580	A/T	99
Ca22chr5A_C_albicans_SC5314-494159	Y2	PASS	intergenic	280.77	3.23	87	60.00	0.604	G/A	99
Ca22chr5A_C_albicans_SC5314-495046	Y3	PASS	intergenic	1544.77	17.36	89	60.00	0.517	G/A	99
Ca22chr5A_C_albicans_SC5314-495064	Y3	PASS	intergenic	1768.77	21.31	83	60.00	0.446	T/C	99
Ca22chr5A_C_albicans_SC5314-495072	Y3	PASS	intergenic	1768.77	21.06	84	60.00	0.476	T/C	99
Ca22chr5A_C_albicans_SC5314-495094	Y3	PASS	intergenic	2408.77	29.74	81	60.00	0.469	A/C	99
Ca22chr5A_C_albicans_SC5314-495102	Y3	PASS	intergenic	2408.77	29.74	81	60.00	0.506	C/T	99
Ca22chr5A_C_albicans_SC5314-495110	Y3	PASS	intergenic	2408.77	29.74	81	60.00	0.557	G/A	99
Ca22chr5A_C_albicans_SC5314-495111	Y3	PASS	intergenic	2408.77	29.02	83	60.00	0.549	C/T	99
Ca22chr5A_C_albicans_SC5314-495116	Y3	PASS	intergenic	2408.77	28.34	85	60.00	0.562	C/T	99
Ca22chr5A_C_albicans_SC5314-495119	Y3	PASS	intergenic	2408.77	28.01	86	60.00	0.579	T/C	99
Ca22chr5A_C_albicans_SC5314-495129	Y3	PASS	intergenic	2408.77	26.47	91	60.00	0.505	A/G	99
Ca22chr5A_C_albicans_SC5314-723909	Y2	PASS	repeat_region	1077.77	7.28	148	47.59	0.737	T/C	99
Ca22chr5A_C_albicans_SC5314-723970	Y3	PASS	repeat_region	765.77	9.45	81	53.59	0.767	C/T	99
Ca22chr5A_C_albicans_SC5314-723997	Y3	PASS	repeat_region	765.77	10.79	71	57.42	0.991	G/A	99
Ca22chr5A_C_albicans_SC5314-723998	Y3	PASS	repeat_region	765.77	10.94	70	57.47	0.899	T/C	99
Ca22chr5A_C_albicans_SC5314-724003	Y3	PASS	repeat_region	765.77	10.94	70	57.47	0.982	A/T	99
Ca22chr5A_C_albicans_SC5314-725017	Y2	PASS	repeat_region	448.77	2.67	168	44.69	0.658	T/A	99
Ca22chr5A_C_albicans_SC5314-725784	Y2	PASS	repeat_region	323.77	3.08	105	49.33	0.746	A/G	99
Ca22chr5A_C_albicans_SC5314-747013	Y2	PASS	ORF	594.77	7.08	84	59.79	0.730	C/T	99
Ca22chr5A_C_albicans_SC5314-747018	Y2	PASS	ORF	594.77	6.92	86	59.80	0.987	G/T	99
Ca22chr5A_C_albicans_SC5314-1185428	Y2	PASS	intergenic	677.77	5.30	128	45.31	0.822	A/G	99
Ca22chr6A_C_albicans_SC5314-160788	Y3	PASS	exon	446.77	7.70	58	57.81	0.939	C/T	99
Ca22chr6A_C_albicans_SC5314-160791	Y3	PASS	exon	446.77	7.70	58	57.81	0.918	T/A	99
Ca22chr6A_C_albicans_SC5314-160794	Y3	PASS	exon	446.77	7.57	59	57.85	0.880	G/A	99
Ca22chr6A_C_albicans_SC5314-192985	Y2	PASS	ORF	888.77	12.01	74	57.28	0.627	A/G	99
Ca22chr6A_C_albicans_SC5314-193006	Y2	PASS	ORF	809.77	11.57	70	57.83	0.708	A/C	99
Ca22chr6A_C_albicans_SC5314-193705	Y3	PASS	ORF	392.77	3.48	113	59.18	0.828	A/G	99
Ca22chr6A_C_albicans_SC5314-193730	Y3	PASS	ORF	441.77	3.53	125	59.26	0.843	C/T	99
Ca22chr6A_C_albicans_SC5314-193732	Y3	PASS	ORF	441.77	3.51	126	59.26	0.844	A/G	99
Ca22chr6A_C_albicans_SC5314-198373	Y2	PASS	intergenic	1784.77	16.08	111	58.11	0.566	C/T	99
Ca22chr6A_C_albicans_SC5314-198374	Y2	PASS	intergenic	1784.77	16.08	111	58.11	0.566	C/G	99
Ca22chr6A_C_albicans_SC5314-198381	Y2	PASS	intergenic	1784.77	17.67	101	58.18	0.573	T/A	99
Ca22chr6A_C_albicans_SC5314-198387	Y2	PASS	intergenic	1784.77	17.67	101	58.18	0.583	T/A	99
Ca22chr6A_C_albicans_SC5314-198389	Y2	PASS	intergenic	1784.77	17.67	101	58.18	0.598	A/C	99
Ca22chr6A_C_albicans_SC5314-198395	Y2	PASS	intergenic	1784.77	18.21	98	58.13	0.594	C/T	99
Ca22chr6A_C_albicans_SC5314-198405	Y2	PASS	intergenic	1784.77	19.40	92	58.44	0.866	C/T	99
Ca22chr6A_C_albicans_SC5314-198407	Y2	PASS	intergenic	1784.77	18.79	95	58.49	0.900	A/T	99
Ca22chr6A_C_albicans_SC5314-198411	Y2	PASS	intergenic	1784.77	18.79	95	58.49	0.903	T/C	99
Ca22chr6A_C_albicans_SC5314-198415	Y2	PASS	intergenic	1784.77	18.40	97	58.52	0.905	A/G	99
Ca22chr6A_C_albicans_SC5314-200053	Y3	PASS	ORF	231.76999999999998	4.07	57	57.90	0.723	A/G	99
Ca22chr6A_C_albicans_SC5314-200060	Y3	PASS	ORF	231.76999999999998	4.14	56	57.86	0.703	T/A	99
Ca22chr6A_C_albicans_SC5314-200104	Y3	PASS	ORF	267.77	4.25	63	58.11	0.732	A/T	99
Ca22chr6A_C_albicans_SC5314-200109	Y3	PASS	ORF	267.77	4.12	65	58.17	0.740	A/G	99
Ca22chr6A_C_albicans_SC5314-200124	Y3	PASS	intergenic	170.77	2.85	60	58.01	1.00	T/C	99
Ca22chr6A_C_albicans_SC5314-200125	Y3	PASS	intergenic	170.77	2.85	60	58.01	1.00	A/C	99
Ca22chr6A_C_albicans_SC5314-322813	Y2	PASS	ORF	970.77	10.44	93	60.00	0.974	G/T	99
Ca22chr6A_C_albicans_SC5314-563909	Y3	PASS	intergenic	749.77	6.52	115	57.22	0.746	T/G	99
Ca22chr6A_C_albicans_SC5314-595853	Y2	PASS	intergenic	462.77	6.71	69	60.00	0.729	C/T	99
Ca22chr6A_C_albicans_SC5314-750799	Y3	PASS	intergenic	835.77	11.45	73	60.00	0.600	C/T	99
Ca22chr6A_C_albicans_SC5314-783856	Y3	PASS	ORF	404.77	6.04	67	59.79	0.397	G/T	99
Ca22chr6A_C_albicans_SC5314-783859	Y3	PASS	ORF	404.77	5.87	69	59.80	0.628	T/C	99
Ca22chr6A_C_albicans_SC5314-783865	Y3	PASS	ORF	404.77	5.78	70	59.80	0.847	C/A	99
Ca22chr6A_C_albicans_SC5314-797001	Y3	PASS	intergenic	144.77	2.01	72	60.00	0.508	A/G	99
Ca22chr6A_C_albicans_SC5314-797014	Y3	PASS	intergenic	660.77	8.58	77	60.00	0.482	C/T	99
Ca22chr6A_C_albicans_SC5314-797032	Y3	PASS	intergenic	3421.7700000000004	31.28	84	59.91	0.559	A/C	99
Ca22chr6A_C_albicans_SC5314-797034	Y3	PASS	intergenic	3421.7700000000004	29.45	85	59.91	0.549	T/A	99
Ca22chr6A_C_albicans_SC5314-797038	Y3	PASS	intergenic	3421.7700000000004	29.80	90	59.88	0.558	A/G	99
Ca22chr6A_C_albicans_SC5314-797042	Y3	PASS	intergenic	3421.7700000000004	24.41	94	59.86	0.525	C/T	99
Ca22chr6A_C_albicans_SC5314-797064	Y3	PASS	intergenic	3421.7700000000004	31.68	108	59.78	0.491	G/A	99
Ca22chr6A_C_albicans_SC5314-797070	Y3	PASS	intergenic	3421.7700000000004	30.55	112	59.98	0.561	A/T	99
Ca22chr6A_C_albicans_SC5314-797072	Y3	PASS	intergenic	3421.7700000000004	30.28	113	59.98	0.561	C/T	99
Ca22chr6A_C_albicans_SC5314-797074	Y3	PASS	intergenic	3421.7700000000004	29.75	115	59.98	0.560	C/T	99
Ca22chr6A_C_albicans_SC5314-799098	Y3	PASS	ORF	789.77	13.62	58	58.99	0.544	C/G	99
Ca22chr6A_C_albicans_SC5314-799107	Y3	PASS	ORF	789.77	13.39	59	59.00	0.618	C/T	99
Ca22chr6A_C_albicans_SC5314-799108	Y3	PASS	ORF	789.77	13.39	59	59.00	0.618	A/G	99
Ca22chr6A_C_albicans_SC5314-799113	Y3	PASS	ORF	789.77	13.39	59	59.00	0.636	C/T	99
Ca22chr6A_C_albicans_SC5314-799125	Y3	PASS	ORF	789.77	14.10	56	58.95	0.875	G/C	99
Ca22chr6A_C_albicans_SC5314-799126	Y3	PASS	ORF	789.77	14.10	56	58.95	0.875	C/G	99
Ca22chr6A_C_albicans_SC5314-799140	Y3	PASS	ORF	789.77	13.86	57	57.84	0.933	T/A	99
Ca22chr6A_C_albicans_SC5314-799142	Y3	PASS	ORF	789.77	14.10	56	57.80	0.933	A/C	99
Ca22chr6A_C_albicans_SC5314-801184	Y3	PASS	ORF	811.77	13.53	60	58.77	0.980	G/C	99
Ca22chr6A_C_albicans_SC5314-801189	Y3	PASS	ORF	811.77	13.53	60	59.10	1.00	G/T	99
Ca22chr6A_C_albicans_SC5314-801418	Y3	PASS	ORF	480.77	7.51	64	59.36	0.723	G/A	99
Ca22chr6A_C_albicans_SC5314-801419	Y3	PASS	ORF	480.77	7.75	62	59.34	0.714	T/C	99
Ca22chr6A_C_albicans_SC5314-801421	Y3	PASS	ORF	480.77	8.15	59	59.31	0.700	A/G	99
Ca22chr6A_C_albicans_SC5314-801453	Y3	PASS	ORF	221.76999999999998	3.89	57	59.28	1.00	A/T	99
Ca22chr6A_C_albicans_SC5314-801455	Y3	PASS	ORF	221.76999999999998	3.82	58	59.29	1.00	A/T	99
Ca22chr6A_C_albicans_SC5314-801456	Y3	PASS	ORF	221.76999999999998	3.76	59	59.31	1.00	G/A	99
Ca22chr6A_C_albicans_SC5314-862330	Y3	PASS	repeat_region	371.77	2.31	161	46.88	0.854	G/A	99
Ca22chr6A_C_albicans_SC5314-869887	Y2	PASS	repeat_region	424.77	5.90	72	56.26	0.628	A/G	99
Ca22chr6A_C_albicans_SC5314-869894	Y2	PASS	repeat_region	424.77	5.74	74	55.82	0.629	C/T	99
Ca22chr6A_C_albicans_SC5314-869911	Y2	PASS	repeat_region	338.77	3.68	92	53.49	0.702	G/A	99
Ca22chr6A_C_albicans_SC5314-869914	Y2	PASS	repeat_region	338.77	3.76	90	52.98	0.696	T/G	99
Ca22chr6A_C_albicans_SC5314-869971	Y3	PASS	repeat_region	281.77	3.48	81	48.84	0.827	G/A	99
Ca22chr6A_C_albicans_SC5314-870014	Y2	PASS	repeat_region	347.77	5.11	68	48.35	0.797	C/T	99
Ca22chr6A_C_albicans_SC5314-870272	Y2	PASS	repeat_region	604.77	6.23	97	59.50	0.667	T/C	99
Ca22chr6A_C_albicans_SC5314-870283	Y2	PASS	repeat_region	860.77	8.20	105	59.54	0.622	T/A	99
Ca22chr6A_C_albicans_SC5314-872008	Y2	PASS	repeat_region	462.77	5.51	84	54.88	0.767	G/A	99
Ca22chr6A_C_albicans_SC5314-872764	Y2	PASS	repeat_region	755.77	5.56	136	57.50	0.784	T/C	99
Ca22chr6A_C_albicans_SC5314-872765	Y2	PASS	repeat_region	755.77	5.48	138	57.20	0.784	A/G	99
Ca22chr6A_C_albicans_SC5314-872767	Y2	PASS	repeat_region	755.77	5.64	134	57.12	0.778	G/T	99
Ca22chr6A_C_albicans_SC5314-872789	Y2	PASS	repeat_region	755.77	6.57	115	56.47	0.791	G/T	99
Ca22chr6A_C_albicans_SC5314-872806	Y2	PASS	repeat_region	755.77	6.46	117	57.21	0.818	A/G	99
Ca22chr6A_C_albicans_SC5314-872995	Y3	PASS	repeat_region	686.77	5.05	136	56.78	0.773	G/A	99
Ca22chr6A_C_albicans_SC5314-873067	Y3	PASS	repeat_region	622.77	4.58	136	55.32	0.676	A/T	99
Ca22chr6A_C_albicans_SC5314-873193	Y2	PASS	repeat_region	330.77	3.60	92	52.44	0.781	A/G	99
Ca22chr6A_C_albicans_SC5314-873224	Y2	PASS	repeat_region	306.77	2.84	108	46.59	0.742	G/A	99
Ca22chr6A_C_albicans_SC5314-873864	Y3	PASS	repeat_region	200.77	3.24	62	52.25	0.778	A/T	99
Ca22chr6A_C_albicans_SC5314-874373	Y3	PASS	repeat_region	286.77	4.16	69	53.77	0.692	G/C	99
Ca22chr6A_C_albicans_SC5314-874925	Y2	PASS	repeat_region	695.77	7.91	88	52.56	0.574	C/G	99
Ca22chr6A_C_albicans_SC5314-874938	Y2	PASS	repeat_region	695.77	8.19	85	53.15	0.618	T/A	99
Ca22chr6A_C_albicans_SC5314-874939	Y2	PASS	repeat_region	695.77	8.19	85	53.15	0.558	G/C	99
Ca22chr6A_C_albicans_SC5314-903126	Y2	PASS	ORF	440.77	4.74	93	45.48	0.815	A/G	99
Ca22chr6A_C_albicans_SC5314-932595	Y3	PASS	intergenic	183.77000000000004	3.17	58	60.00	0.706	C/T	99
Ca22chr7A_C_albicans_SC5314-12718	Y3	PASS	ORF	429.77	3.87	111	43.69	0.846	C/T	99
Ca22chr7A_C_albicans_SC5314-229923	Y3	PASS	repeat_region	188.77000000000004	2.36	80	42.88	0.711	G/A	99
Ca22chr7A_C_albicans_SC5314-230226	Y3	PASS	repeat_region	310.77	5.36	58	46.22	0.620	A/T	99
Ca22chr7A_C_albicans_SC5314-231140	Y2	PASS	repeat_region	176.76999999999998	2.53	70	53.15	0.831	C/T	99
Ca22chr7A_C_albicans_SC5314-233828	Y2	PASS	repeat_region	460.77	4.47	103	46.74	0.833	A/G	99
Ca22chr7A_C_albicans_SC5314-233830	Y2	PASS	repeat_region	460.77	4.43	104	46.66	0.832	G/T	99
Ca22chr7A_C_albicans_SC5314-233835	Y2	PASS	repeat_region	460.77	4.31	107	46.40	0.842	A/C	99
Ca22chr7A_C_albicans_SC5314-233857	Y2	PASS	repeat_region	292.77	3.08	95	46.40	0.742	G/A	99
Ca22chr7A_C_albicans_SC5314-233861	Y2	PASS	repeat_region	224.77	2.37	95	46.93	0.856	T/C	99
Ca22chr7A_C_albicans_SC5314-238316	Y3	PASS	repeat_region	507.77	5.03	101	56.31	0.879	C/G	99
Ca22chr7A_C_albicans_SC5314-238320	Y3	PASS	repeat_region	507.77	4.79	106	56.89	0.882	C/T	99
Ca22chr7A_C_albicans_SC5314-238321	Y3	PASS	repeat_region	507.77	4.79	106	56.89	0.874	C/T	99
Ca22chr7A_C_albicans_SC5314-238334	Y3	PASS	repeat_region	483.73	4.00	121	56.72	0.818	C/T	99
Ca22chr7A_C_albicans_SC5314-238400	Y3	PASS	repeat_region	612.77	4.71	130	53.76	0.824	A/T	99
Ca22chr7A_C_albicans_SC5314-238482	Y2	PASS	repeat_region	682.77	5.42	126	43.13	0.845	C/G	99
Ca22chr7A_C_albicans_SC5314-238490	Y2	PASS	repeat_region	682.77	5.46	125	42.55	0.829	C/T	99
Ca22chr7A_C_albicans_SC5314-238498	Y2	PASS	repeat_region	682.77	5.60	122	42.59	0.809	C/T	99
Ca22chr7A_C_albicans_SC5314-239370	Y2	PASS	repeat_region	577.77	8.75	66	54.88	0.600	C/T	99
Ca22chr7A_C_albicans_SC5314-239406	Y2	PASS	repeat_region	286.77	3.93	73	54.66	0.686	A/G	99
Ca22chr7A_C_albicans_SC5314-239827	Y3	PASS	repeat_region	388.77	5.63	69	40.26	0.773	A/G	99
Ca22chr7A_C_albicans_SC5314-239832	Y3	PASS	repeat_region	388.77	5.72	68	40.27	0.767	A/G	99
Ca22chr7A_C_albicans_SC5314-239855	Y3	PASS	repeat_region	722.77	9.03	80	40.22	0.679	C/T	99
Ca22chr7A_C_albicans_SC5314-239873	Y3	PASS	repeat_region	832.77	9.46	88	40.10	0.713	C/A	99
Ca22chr7A_C_albicans_SC5314-240424	Y3	PASS	repeat_region	122.77	2.05	60	57.24	0.839	G/A	99
Ca22chr7A_C_albicans_SC5314-243209	Y3	PASS	intergenic	347.77	5.89	59	53.42	0.750	G/A	99
Ca22chr7A_C_albicans_SC5314-269513	Y3	PASS	ORF	1602.77	18.01	89	60.00	0.489	G/A	99
Ca22chr7A_C_albicans_SC5314-270106	Y3	PASS	ORF	2365.77	21.31	111	60.00	0.490	T/C	99
Ca22chr7A_C_albicans_SC5314-270107	Y3	PASS	ORF	2365.77	21.51	110	60.00	0.485	T/C	99
Ca22chr7A_C_albicans_SC5314-270177	Y3	PASS	ORF	1728.77	18.01	96	60.00	0.490	T/C	99
Ca22chr7A_C_albicans_SC5314-270537	Y3	PASS	ORF	2157.77	20.75	104	60.00	0.423	G/A	99
Ca22chr7A_C_albicans_SC5314-270954	Y3	PASS	ORF	1380.77	14.38	96	60.00	0.583	G/T	99
Ca22chr7A_C_albicans_SC5314-271209	Y3	PASS	ORF	1569.77	19.14	82	60.00	0.476	G/A	99
Ca22chr7A_C_albicans_SC5314-574990	Y3	PASS	intergenic	846.77	13.66	62	58.89	0.695	G/A	99
Ca22chr7A_C_albicans_SC5314-574991	Y3	PASS	intergenic	846.77	13.44	63	58.91	0.690	T/A	99
Ca22chr7A_C_albicans_SC5314-574993	Y3	PASS	intergenic	846.77	13.23	64	58.93	0.678	C/T	99
Ca22chr7A_C_albicans_SC5314-575716	Y3	PASS	repeat_region	193.77000000000004	3.28	59	44.82	0.755	G/A	99
Ca22chr7A_C_albicans_SC5314-577776	Y2	PASS	repeat_region	564.77	4.09	138	53.13	0.780	G/A	99
Ca22chr7A_C_albicans_SC5314-577796	Y2	PASS	repeat_region	564.77	4.28	132	52.80	0.756	T/C	99
Ca22chr7A_C_albicans_SC5314-577843	Y3	PASS	repeat_region	484.77	6.46	75	51.94	0.784	C/T	99
Ca22chr7A_C_albicans_SC5314-577972	Y2	PASS	repeat_region	248.77000000000004	3.11	80	53.56	0.923	G/A	99
Ca22chr7A_C_albicans_SC5314-580237	Y3	PASS	repeat_region	471.77	7.73	61	57.35	1.00	T/C	99
Ca22chr7A_C_albicans_SC5314-580247	Y3	PASS	repeat_region	471.77	7.73	61	56.31	1.00	A/T	99
Ca22chr7A_C_albicans_SC5314-581177	Y2	PASS	repeat_region	1083.77	12.46	87	55.02	0.607	T/A	99
Ca22chr7A_C_albicans_SC5314-581230	Y2	PASS	repeat_region	905.77	7.81	116	54.18	0.838	G/A	99
Ca22chr7A_C_albicans_SC5314-581234	Y2	PASS	repeat_region	905.77	7.81	116	54.01	0.844	G/C	99
Ca22chr7A_C_albicans_SC5314-581240	Y2	PASS	repeat_region	388.77	3.11	125	52.63	0.703	T/C	99
Ca22chr7A_C_albicans_SC5314-581247	Y3	PASS	repeat_region	185.77	2.32	80	50.30	0.860	G/T	99
Ca22chr7A_C_albicans_SC5314-581265	Y3	PASS	repeat_region	283.77	3.12	91	50.66	0.879	A/C	99
Ca22chr7A_C_albicans_SC5314-581362	Y3	PASS	repeat_region	326.77	4.54	72	53.08	0.793	T/C	99
Ca22chr7A_C_albicans_SC5314-583901	Y3	PASS	repeat_region	313.77	2.96	106	44.34	0.863	T/A	99
Ca22chr7A_C_albicans_SC5314-584745	Y2	PASS	repeat_region	543.77	5.33	102	40.12	0.885	C/T	99
Ca22chr7A_C_albicans_SC5314-589541	Y3	PASS	intergenic	296.73	2.58	115	49.14	0.455	G/A	99
Ca22chr7A_C_albicans_SC5314-795024	Y2	PASS	ORF	408.77	4.13	99	60.00	0.832	T/C	99
Ca22chr7A_C_albicans_SC5314-808837	Y3	PASS	intergenic	2604.7699999999995	29.50	56	59.14	0	A/A	99
Ca22chr7A_C_albicans_SC5314-944434	Y3	PASS	intergenic	206.76999999999998	2.35	88	46.42	0.738	A/T	99
Ca22chr7A_C_albicans_SC5314-944456	Y3	PASS	intergenic	794.77	7.64	104	43.23	0.733	T/G	99
[truncated: 1,604 more rows]
